# Supplementary material for: COVID-19-Related Psychological Trauma and Psychological Distress Among Community-Dwelling Psychiatric Patients: People Struck by Depression and Sleep Disorders Endure the Greatest Burden
Source: Front Public Health. 2022 Jan 7;9:799812. doi: 10.3389/fpubh.2021.799812 (PMC8777039; doi:10.3389/fpubh.2021.799812)
Supplement: Supplementary file 1 [file Data_Sheet_1.xlsx]

## Sheet: Diagnoses and Health changes
$AllPsychDisorder Frequencies
		Responses		Percent of Cases		$Heaithchanges Frequencies
		N	Percent					Responses		Percent of Cases
All psychiatric disorder categoriesa	PSY_depressionD	68	0.257	0.405				N	Percent
	PSY_Anxiety	70	0.264	0.417		Health over the last 14 daysa	Dizziness	29	0.101754	0.173653
	PSY_OCDs	26	0.098	0.155			SoreThroat	26	0.0912281	0.155689
	PSY_sleepD	40	0.151	0.238			Diarrehea	11	0.0385965	0.0658683
	PSY_bipolarD	7	0.026	0.042			Headache	52	0.182456	0.311377
	PSY_eatingD	15	0.057	0.089			MuscleAche	33	0.115789	0.197605
	PSY_personalityD	9	0.034	0.054			Cough	4	0.0140351	0.0239521
	PSY_psychoticD	2	0.008	0.012			BreathingDifficulty	16	0.0561404	0.0958084
	PSY_PTSD	12	0.045	0.071			NoSymptom	79	0.277193	0.473054
	PSY_OtherD	16	0.06	0.095			Others	3	0.0105263	0.0179641
Total		265	1	1.577			Fever	7	0.0245614	0.0419162
a. Dichotomy group tabulated at value 1.							NasalCongestion	25	0.0877193	0.149701
						Total		285	1	1.70659
						a. Dichotomy group tabulated at value 1.

## Sheet: Bewtween Gp differences
Group Statistics
Sex		N	Mean	Std. Deviation	Std. Error Mean
Psychological Trauma	Female	119	29.6723	17.7349	1.62576
	Male	49	26.7755	18.2383	2.60547
Psychological distress	Female	119	24.2353	18.156	1.66435
	Male	49	21.6939	16.7708	2.39582
Independent Samples Test
		Levene's Test for Equality of Variances		t-test for Equality of Means
		F	Sig.	t	df	Sig. (2-tailed)	Mean Difference	Std. Error Difference	95% Confidence Interval of the Difference
									Lower	Upper
Psychological Trauma	Equal variances assumed	0.00150597	0.969091	0.954365	166	0.341286	2.89676	3.03527	-3.09595	8.88947
	Equal variances not assumed			0.943236	87.2722	0.348164	2.89676	3.07109	-3.20709	9.00061
Psychological distress	Equal variances assumed	0.107836	0.743035	0.842733	166	0.40059	2.54142	3.01568	-3.41262	8.49545
	Equal variances not assumed			0.871184	96.3775	0.385819	2.54142	2.9172	-3.24889	8.33172
Family monthly income
		Frequency	Percent	Valid Percent	Cumulative Percent
Valid	10000-14999 SAR	41	24.4048	24.4048	24.4048
	15000-19999 SAR	32	19.0476	19.0476	43.4524
	20000-24999 SAR	14	8.33333	8.33333	51.7857
	5000-9999 SAR	34	20.2381	20.2381	72.0238
	Less Than 5000 SAR	19	11.3095	11.3095	83.3333
	More than 25000 SAR	28	16.6667	16.6667	100
	Total	168	100	100
ONEWAY TotalDASS21 TotIESR BY Income
/MISSING ANALYSIS.
Oneway
ANOVA
		Sum of Squares	df	Mean Square	F	Sig.
Psychological distress	Between Groups	1452.51	5	290.502	0.919714	0.469747
	Within Groups	51169.5	162	315.861
	Total	52622	167
Psychological Trauma	Between Groups	1243.12	5	248.624	0.772644	0.570764
	Within Groups	52128.9	162	321.783
	Total	53372	167
ONEWAY TotalDASS21 TotIESR BY Employment
/MISSING ANALYSIS.
Oneway
ANOVA
		Sum of Squares	df	Mean Square	F	Sig.
Psychological distress	Between Groups	4711.67	4	1177.92	4.0075	0.00396988
	Within Groups	47910.3	163	293.928
	Total	52622	167
Psychological Trauma	Between Groups	1417.87	4	354.467	1.1121	0.352677
	Within Groups	51954.1	163	318.737
	Total	53372	167
ONEWAY TotalDASS21 TotIESR BY MaritalStat
/MISSING ANALYSIS.
Oneway
ANOVA
		Sum of Squares	df	Mean Square	F	Sig.
Psychological distress	Between Groups	3700.66	3	1233.55	4.13526	0.00739992
	Within Groups	48921.3	164	298.301
	Total	52622	167
Psychological Trauma	Between Groups	985.915	3	328.638	1.02884	0.381394
	Within Groups	52386.1	164	319.427
	Total	53372	167
ONEWAY TotalDASS21 TotIESR BY Education
/MISSING ANALYSIS.
Oneway
ANOVA
		Sum of Squares	df	Mean Square	F	Sig.
Psychological distress	Between Groups	2270.24	6	378.373	1.20985	0.303835
	Within Groups	50351.8	161	312.744
	Total	52622	167
Psychological Trauma	Between Groups	4165.97	6	694.328	2.27181	0.0393025
	Within Groups	49206	161	305.627
	Total	53372	167
T-Test
Group Statistics
Age two categories		N	Mean	Std. Deviation	Std. Error Mean
Psychological Trauma	18-30 years	87	30.2529	17.0446	1.82737
	31 years and older	81	27.2963	18.7153	2.07947
Psychological distress	18-30 years	87	26.9425	17.7432	1.90227
	31 years and older	81	19.7901	17.1032	1.90035
Independent Samples Test
		Levene's Test for Equality of Variances		t-test for Equality of Means
		F	Sig.	t	df	Sig. (2-tailed)	Mean Difference	Std. Error Difference	95% Confidence Interval of the Difference
									Lower	Upper
Psychological Trauma	Equal variances assumed	0.538679	0.464016	1.0716	166	0.285457	2.95658	2.75904	-2.49076	8.40391
	Equal variances not assumed			1.06801	161.612	0.287108	2.95658	2.7683	-2.51013	8.42328
Psychological distress	Equal variances assumed	0.733073	0.393123	2.6565	166	0.00866589	7.15241	2.69241	1.83662	12.4682
	Equal variances not assumed			2.66001	165.795	0.00858085	7.15241	2.68886	1.84358	12.4612
Group Statistics
SocialMedia		N	Mean	Std. Deviation	Std. Error Mean
Psychological Trauma	No	99	29.1919	17.5596	1.76481
	Yes	69	28.3043	18.4401	2.21993
Psychological distress	No	99	22.6566	17.5174	1.76057
	Yes	69	24.6957	18.1418	2.18402
Independent Samples Test
		Levene's Test for Equality of Variances		t-test for Equality of Means
		F	Sig.	t	df	Sig. (2-tailed)	Mean Difference	Std. Error Difference	95% Confidence Interval of the Difference
									Lower	Upper
Psychological Trauma	Equal variances assumed	1.39802	0.238747	0.315732	166	0.752603	0.887571	2.81116	-4.66265	6.4378
	Equal variances not assumed			0.312971	141.81	0.754763	0.887571	2.83596	-4.71864	6.49378
Psychological distress	Equal variances assumed	0.631165	0.428062	-0.731463	166	0.465528	-2.03909	2.78768	-7.54297	3.4648
	Equal variances not assumed			-0.726877	143.147	0.468489	-2.03909	2.80527	-7.5842	3.50602
Group Statistics
MassMedia		N	Mean	Std. Deviation	Std. Error Mean
Psychological Trauma	No	115	29.3913	18.6715	1.74113
	Yes	53	27.6038	16.1201	2.21427
Psychological distress	No	115	24.3304	17.7772	1.65774
	Yes	53	21.6792	17.7263	2.4349
Independent Samples Test
		Levene's Test for Equality of Variances		t-test for Equality of Means
		F	Sig.	t	df	Sig. (2-tailed)	Mean Difference	Std. Error Difference	95% Confidence Interval of the Difference
									Lower	Upper
Psychological Trauma	Equal variances assumed	1.52249	0.218988	0.601112	166	0.548585	1.78753	2.97371	-4.08363	7.65869
	Equal variances not assumed			0.634589	115.961	0.526946	1.78753	2.81683	-3.79158	7.36664
Psychological distress	Equal variances assumed	0.032964	0.85615	0.89908	166	0.369912	2.65119	2.94878	-3.17076	8.47314
	Equal variances not assumed			0.900038	101.437	0.370232	2.65119	2.94564	-3.19187	8.49425
Group Statistics
Monstry		N	Mean	Std. Deviation	Std. Error Mean
Psychological Trauma	No	31	31.3548	17.0578	3.06368
	Yes	137	28.2555	18.0685	1.5437
Psychological distress	No	31	24.4194	19.0031	3.41306
	Yes	137	23.2847	17.5222	1.49703
Independent Samples Test
		Levene's Test for Equality of Variances		t-test for Equality of Means
		F	Sig.	t	df	Sig. (2-tailed)	Mean Difference	Std. Error Difference	95% Confidence Interval of the Difference
									Lower	Upper
Psychological Trauma	Equal variances assumed	0.0274478	0.868615	0.871057	166	0.384981	3.09936	3.55816	-3.92572	10.1245
	Equal variances not assumed			0.903443	46.5056	0.370947	3.09936	3.43062	-3.80408	10.0028
Psychological distress	Equal variances assumed	0.213626	0.644545	0.320528	166	0.748971	1.13468	3.54004	-5.85463	8.124
	Equal variances not assumed			0.304455	42.308	0.762274	1.13468	3.72694	-6.38496	8.65433
Group Statistics
WHO		N	Mean	Std. Deviation	Std. Error Mean
Psychological Trauma	No	97	27.2062	17.8675	1.81417
	Yes	71	31.0423	17.7767	2.10971
Psychological distress	No	97	21.7938	16.949	1.72091
	Yes	71	25.8169	18.6627	2.21485
Independent Samples Test
		Levene's Test for Equality of Variances		t-test for Equality of Means
		F	Sig.	t	df	Sig. (2-tailed)	Mean Difference	Std. Error Difference	95% Confidence Interval of the Difference
									Lower	Upper
Psychological Trauma	Equal variances assumed	0.0185755	0.891755	-1.37757	166	0.170192	-3.83607	2.78467	-9.33401	1.66187
	Equal variances not assumed			-1.37866	151.425	0.170033	-3.83607	2.78246	-9.33353	1.6614
Psychological distress	Equal variances assumed	4.09271	0.0446731	-1.45595	166	0.147296	-4.02309	2.76321	-9.47865	1.43248
	Equal variances not assumed			-1.43434	142.233	0.15367	-4.02309	2.80483	-9.56764	1.52146
do you have a chronic disese ?
		Frequency	Percent	Valid Percent	Cumulative Percent
Valid	NO	123	73.2143	73.2143	73.2143
	YES	45	26.7857	26.7857	100
	Total	168	100	100
Correlations
			Psychological Trauma	Psychological distress	do you have a chronic disese ?
Spearman's rho	Psychological Trauma	Correlation Coefficient	1	.714**	0.09024
		Sig. (2-tailed)		1.69403e-27	0.244713
		N	168	168	168
	Psychological distress	Correlation Coefficient	.714**	1	-0.0320281
		Sig. (2-tailed)	1.69403e-27		0.680238
		N	168	168	168
	do you have a chronic disese ?	Correlation Coefficient	0.09024	-0.0320281	1
		Sig. (2-tailed)	0.244713	0.680238
		N	168	168	168
**. Correlation is significant at the 0.01 level (2-tailed).
Independent Samples Test
		Levene's Test for Equality of Variances		t-test for Equality of Means
		F	Sig.	t	df	Sig. (2-tailed)	Mean Difference	Std. Error Difference	95% Confidence Interval of the Difference
									Lower	Upper
Psychological Trauma	Equal variances assumed	0.0142828	0.905015	-1.03094	166	0.304069	-3.2103	3.11396	-9.35836	2.93777
	Equal variances not assumed			-1.0477	80.7831	0.297899	-3.2103	3.06413	-9.3072	2.8866
Psychological distress	Equal variances assumed	1.45739	0.229064	0.266527	166	0.790164	0.826558	3.10122	-5.29636	6.94948
	Equal variances not assumed			0.255961	72.7477	0.798703	0.826558	3.22923	-5.60966	7.26278
Distress and trauma among those experiencing COVID-19like symptom
Group Statistics
Dizziness		N	Mean	Std. Deviation	Std. Error Mean
Psychological Trauma	No	139	27.3813	17.9917	1.52604
	yes	29	35.7586	15.8309	2.93973
Psychological distress	No	139	22.5108	17.6866	1.50016
	yes	29	28.2069	17.6015	3.26852
Independent Samples Test
		Levene's Test for Equality of Variances		t-test for Equality of Means
		F	Sig.	t	df	Sig. (2-tailed)	Mean Difference	Std. Error Difference	95% Confidence Interval of the Difference
									Lower	Upper
Psychological Trauma	Equal variances assumed	1.27438	0.260575	-2.3255	166	0.0212551	-8.37733	3.60238	-15.4897	-1.26494
	Equal variances not assumed			-2.52922	44.4685	0.0150499	-8.37733	3.31222	-15.0507	-1.70397
Psychological distress	Equal variances assumed	0.0290679	0.86483	-1.57883	166	0.116278	-5.69611	3.60779	-12.8192	1.42696
	Equal variances not assumed			-1.58386	40.6731	0.120971	-5.69611	3.59634	-12.9608	1.56863
Group Statistics
SoreThroat		N	Mean	Std. Deviation	Std. Error Mean
Psychological Trauma	No	142	27.7113	17.2875	1.45074
	yes	26	34.9231	20.0896	3.9399
Psychological distress	No	142	21.7958	16.8529	1.41427
	yes	26	32.7692	19.9285	3.9083
Independent Samples Test
		Levene's Test for Equality of Variances		t-test for Equality of Means
		F	Sig.	t	df	Sig. (2-tailed)	Mean Difference	Std. Error Difference	95% Confidence Interval of the Difference
									Lower	Upper
Psychological Trauma	Equal variances assumed	1.59917	0.207793	-1.90598	166	0.0583808	-7.21181	3.78378	-14.6823	0.258722
	Equal variances not assumed			-1.71771	32.134	0.0954741	-7.21181	4.19851	-15.7625	1.33888
Psychological distress	Equal variances assumed	2.68978	0.102887	-2.96479	166	0.00347517	-10.9735	3.70126	-18.2811	-3.66585
	Equal variances not assumed			-2.64019	31.879	0.0127201	-10.9735	4.15631	-19.4409	-2.50606
Group Statistics
BreathingDifficulty		N	Mean	Std. Deviation	Std. Error Mean
Psychological Trauma	No	152	28.4342	18.2458	1.47993
	yes	16	32.5625	13.7984	3.4496
Psychological distress	No	152	22.5855	17.7807	1.4422
	yes	16	32.125	15.4181	3.85452
Independent Samples Test
		Levene's Test for Equality of Variances		t-test for Equality of Means
		F	Sig.	t	df	Sig. (2-tailed)	Mean Difference	Std. Error Difference	95% Confidence Interval of the Difference
									Lower	Upper
Psychological Trauma	Equal variances assumed	2.31924	0.129685	-0.878013	166	0.381206	-4.12829	4.70186	-13.4114	5.15486
	Equal variances not assumed			-1.0998	20.9592	0.283889	-4.12829	3.75366	-11.9354	3.67879
Psychological distress	Equal variances assumed	1.16157	0.282704	-2.06456	166	0.0405202	-9.53947	4.62059	-18.6622	-0.416782
	Equal variances not assumed			-2.31795	19.4559	0.0314813	-9.53947	4.11549	-18.1396	-0.939302
Group Statistics
NoSymptom		N	Mean	Std. Deviation	Std. Error Mean
Psychological Trauma	No	89	31.7978	18.114	1.92008
	yes	79	25.481	17.1074	1.92473
Psychological distress	No	89	25.9326	18.4075	1.95119
	yes	79	20.7468	16.6714	1.87568
Independent Samples Test
		Levene's Test for Equality of Variances		t-test for Equality of Means
		F	Sig.	t	df	Sig. (2-tailed)	Mean Difference	Std. Error Difference	95% Confidence Interval of the Difference
									Lower	Upper
Psychological Trauma	Equal variances assumed	1.0051	0.317538	2.31551	166	0.0218085	6.31674	2.72801	0.930671	11.7028
	Equal variances not assumed			2.32344	165.348	0.0213727	6.31674	2.7187	0.948905	11.6846
Psychological distress	Equal variances assumed	2.67386	0.103903	1.90472	166	0.0585462	5.18575	2.72258	-0.189603	10.5611
	Equal variances not assumed			1.91601	165.928	0.0570828	5.18575	2.70653	-0.157931	10.5294
Distress and trauma among those using precautionary measures aganist COVID-19
T-TEST GROUPS=WearMask(0 1)
/MISSING=ANALYSIS
/VARIABLES=TotIESR TotalDASS21
/CRITERIA=CI(.95).
T-Test
Group Statistics
WearMask		N	Mean	Std. Deviation	Std. Error Mean
Psychological Trauma	No	138	28.9638	18.0496	1.53648
	yes	30	28.2	17.3452	3.16678
Psychological distress	No	138	23.7899	17.6794	1.50497
	yes	30	22.1333	18.3204	3.34483
Independent Samples Test
		Levene's Test for Equality of Variances		t-test for Equality of Means
		F	Sig.	t	df	Sig. (2-tailed)	Mean Difference	Std. Error Difference	95% Confidence Interval of the Difference
									Lower	Upper
Psychological Trauma	Equal variances assumed	0.0821031	0.774825	0.211477	166	0.832775	0.763768	3.61159	-6.36681	7.89434
	Equal variances not assumed			0.216989	43.7475	0.829225	0.763768	3.51984	-6.33116	7.8587
Psychological distress	Equal variances assumed	0.0779634	0.780424	0.46216	166	0.644572	1.65652	3.5843	-5.42018	8.73322
	Equal variances not assumed			0.451638	41.5697	0.653878	1.65652	3.66781	-5.74769	9.06073
T-TEST GROUPS=HandWash(0 1)
/MISSING=ANALYSIS
/VARIABLES=TotIESR TotalDASS21
/CRITERIA=CI(.95).
T-Test
Group Statistics
HandWash		N	Mean	Std. Deviation	Std. Error Mean
Psychological Trauma	No	28	27.4643	24.0424	4.54358
	yes	140	29.1	16.4694	1.39192
Psychological distress	No	28	22.4286	18.6497	3.52445
	yes	140	23.7071	17.6278	1.48982
Independent Samples Test
		Levene's Test for Equality of Variances		t-test for Equality of Means
		F	Sig.	t	df	Sig. (2-tailed)	Mean Difference	Std. Error Difference	95% Confidence Interval of the Difference
									Lower	Upper
Psychological Trauma	Equal variances assumed	14.4085	0.000205967	-0.440907	166	0.659854	-1.63571	3.70988	-8.96035	5.68892
	Equal variances not assumed			-0.344215	32.2505	0.732919	-1.63571	4.75201	-11.3123	8.04086
Psychological distress	Equal variances assumed	0.180798	0.671239	-0.347009	166	0.729024	-1.27857	3.68454	-8.55318	5.99604
	Equal variances not assumed			-0.334145	37.2798	0.740143	-1.27857	3.8264	-9.02963	6.47249
T-TEST GROUPS=AvoidHandShake(0 1)
/MISSING=ANALYSIS
/VARIABLES=TotIESR TotalDASS21
/CRITERIA=CI(.95).
T-Test
Group Statistics
AvoidHandShake		N	Mean	Std. Deviation	Std. Error Mean
Psychological Trauma	No	63	29.7778	20.314	2.55933
	yes	105	28.2571	16.319	1.59257
Psychological distress	No	63	25.9841	18.6465	2.34924
	yes	105	22	17.1083	1.66959
Independent Samples Test
		Levene's Test for Equality of Variances		t-test for Equality of Means
		F	Sig.	t	df	Sig. (2-tailed)	Mean Difference	Std. Error Difference	95% Confidence Interval of the Difference
									Lower	Upper
Psychological Trauma	Equal variances assumed	6.00683	0.0152876	0.532603	166	0.595021	1.52063	2.8551	-4.11636	7.15763
	Equal variances not assumed			0.504462	109.52	0.61495	1.52063	3.01437	-4.45343	7.4947
Psychological distress	Equal variances assumed	2.41036	0.122439	1.41256	166	0.159656	3.98413	2.82049	-1.58453	9.55279
	Equal variances not assumed			1.38237	121.907	0.169385	3.98413	2.8821	-1.72132	9.68957
T-TEST GROUPS=KeepMeterDistance(0 1)
/MISSING=ANALYSIS
/VARIABLES=TotIESR TotalDASS21
/CRITERIA=CI(.95).
T-Test
Group Statistics
KeepMeterDistance		N	Mean	Std. Deviation	Std. Error Mean
Psychological Trauma	No	86	28.3256	19.0142	2.05035
	yes	82	29.3537	16.7025	1.84448
Psychological distress	No	86	25.0465	18.5852	2.00409
	yes	82	21.8659	16.7912	1.85428
Independent Samples Test
		Levene's Test for Equality of Variances		t-test for Equality of Means
		F	Sig.	t	df	Sig. (2-tailed)	Mean Difference	Std. Error Difference	95% Confidence Interval of the Difference
									Lower	Upper
Psychological Trauma	Equal variances assumed	2.7729	0.0977586	-0.371625	166	0.710646	-1.02808	2.76644	-6.49001	4.43386
	Equal variances not assumed			-0.372774	164.909	0.709795	-1.02808	2.75791	-6.47344	4.41728
Psychological distress	Equal variances assumed	2.47347	0.117686	1.16211	166	0.246858	3.18066	2.73696	-2.22308	8.5844
	Equal variances not assumed			1.16493	165.527	0.245722	3.18066	2.73034	-2.21012	8.57143
T-TEST GROUPS=AvoidSharingUtensils(0 1)
/MISSING=ANALYSIS
/VARIABLES=TotIESR TotalDASS21
/CRITERIA=CI(.95).
T-Test
Group Statistics
AvoidSharingUtensils		N	Mean	Std. Deviation	Std. Error Mean
Psychological Trauma	No	128	26.9766	17.0194	1.50432
	yes	38	34.6316	19.6048	3.18031
Psychological distress	No	128	22.8672	17.9568	1.58717
	yes	38	25.5526	17.0035	2.75833
Independent Samples Test
		Levene's Test for Equality of Variances		t-test for Equality of Means
		F	Sig.	t	df	Sig. (2-tailed)	Mean Difference	Std. Error Difference	95% Confidence Interval of the Difference
									Lower	Upper
Psychological Trauma	Equal variances assumed	0.650274	0.421182	-2.34959	164	0.0199848	-7.65502	3.25802	-14.0881	-1.22195
	Equal variances not assumed			-2.17586	54.6123	0.0339102	-7.65502	3.51815	-14.7067	-0.603363
Psychological distress	Equal variances assumed	0.65816	0.418386	-0.819131	164	0.4139	-2.68544	3.27841	-9.15877	3.78788
	Equal variances not assumed			-0.843849	63.5283	0.40192	-2.68544	3.18237	-9.04388	3.67299
T-TEST GROUPS=DoNothing(0 1)
/MISSING=ANALYSIS
/VARIABLES=TotIESR TotalDASS21
/CRITERIA=CI(.95).
T-Test
Group Statistics
DoNothing		N	Mean	Std. Deviation	Std. Error Mean
Psychological Trauma	No	152	29.9079	17.1094	1.38776
	yes	16	18.5625	22.0695	5.51737
Psychological distress	No	152	24	17.508	1.42009
	yes	16	18.6875	19.8787	4.96967
Independent Samples Test
		Levene's Test for Equality of Variances		t-test for Equality of Means
		F	Sig.	t	df	Sig. (2-tailed)	Mean Difference	Std. Error Difference	95% Confidence Interval of the Difference
									Lower	Upper
Psychological Trauma	Equal variances assumed	1.61968	0.204917	2.45053	166	0.015302	11.3454	4.62976	2.20458	20.4862
	Equal variances not assumed			1.99419	16.9512	0.0624717	11.3454	5.68923	-0.660451	23.3512
Psychological distress	Equal variances assumed	1.01789	0.314489	1.1397	166	0.256055	5.3125	4.66133	-3.89064	14.5156
	Equal variances not assumed			1.02784	17.538	0.317992	5.3125	5.16859	-5.56684	16.1918
COVID-19-related distress and trauma among patients with different psychiatric diagnoses
T-TEST GROUPS=PSY_depressionD(1 2)
/MISSING=ANALYSIS
/VARIABLES=TotIESR TotalDASS21
/CRITERIA=CI(.95).
T-Test
Group Statistics
PSY_depressionD		N	Mean	Std. Deviation	Std. Error Mean
Psychological Trauma	Yes	68	23.7794	15.3359	1.85975
	No	100	32.26	18.7227	1.87227
Psychological distress	Yes	68	21.0735	18.0566	2.18968
	No	100	25.14	17.4391	1.74391
Independent Samples Test
		Levene's Test for Equality of Variances		t-test for Equality of Means
		F	Sig.	t	df	Sig. (2-tailed)	Mean Difference	Std. Error Difference	95% Confidence Interval of the Difference
									Lower	Upper
Psychological Trauma	Equal variances assumed	3.09878	0.0801925	-3.09458	166	0.00231349	-8.48059	2.74046	-13.8912	-3.06994
	Equal variances not assumed			-3.21362	160.238	0.0015849	-8.48059	2.63895	-13.6922	-3.26899
Psychological distress	Equal variances assumed	0.340336	0.560427	-1.4624	166	0.145521	-4.06647	2.78067	-9.55652	1.42357
	Equal variances not assumed			-1.45269	140.653	0.148537	-4.06647	2.79927	-9.60055	1.46761
T-TEST GROUPS=PSY_Anxiety(1 2)
/MISSING=ANALYSIS
/VARIABLES=TotIESR TotalDASS21
/CRITERIA=CI(.95).
T-Test
Group Statistics
PSY_Anxiety		N	Mean	Std. Deviation	Std. Error Mean
Psychological Trauma	Yes	70	29.6714	17.8128	2.12904
	No	98	28.2245	17.99	1.81726
Psychological distress	Yes	70	26.0714	17.5865	2.10199
	No	98	21.6531	17.7277	1.79076
Independent Samples Test
		Levene's Test for Equality of Variances		t-test for Equality of Means
		F	Sig.	t	df	Sig. (2-tailed)	Mean Difference	Std. Error Difference	95% Confidence Interval of the Difference
									Lower	Upper
Psychological Trauma	Equal variances assumed	0.000719288	0.978636	0.516063	166	0.606497	1.44694	2.8038	-4.08877	6.98264
	Equal variances not assumed			0.51692	149.659	0.605975	1.44694	2.79915	-4.08402	6.9779
Psychological distress	Equal variances assumed	0.346035	0.557166	1.59792	166	0.111963	4.41837	2.76508	-1.04089	9.87762
	Equal variances not assumed			1.60006	149.491	0.111696	4.41837	2.76137	-1.038	9.87473
T-TEST GROUPS=PSY_OCDs(1 2)
/MISSING=ANALYSIS
/VARIABLES=TotIESR TotalDASS21
/CRITERIA=CI(.95).
T-Test
Group Statistics
PSY_OCDs		N	Mean	Std. Deviation	Std. Error Mean
Psychological Trauma	Yes	26	26.8077	21.0505	4.12833
	No	142	29.1972	17.2936	1.45124
Psychological distress	Yes	26	26.9615	21.7025	4.25621
	No	142	22.8592	16.9432	1.42184
Independent Samples Test
		Levene's Test for Equality of Variances		t-test for Equality of Means
		F	Sig.	t	df	Sig. (2-tailed)	Mean Difference	Std. Error Difference	95% Confidence Interval of the Difference
									Lower	Upper
Psychological Trauma	Equal variances assumed	4.49751	0.0354297	-0.625446	166	0.532537	-2.38949	3.82046	-9.93244	5.15346
	Equal variances not assumed			-0.546046	31.4753	0.588884	-2.38949	4.37598	-11.3089	6.52993
Psychological distress	Equal variances assumed	8.84876	0.00337057	1.08396	166	0.279953	4.10238	3.78462	-3.3698	11.5746
	Equal variances not assumed			0.914196	30.8232	0.36771	4.10238	4.48742	-5.0519	13.2567
T-TEST GROUPS=PSY_sleepD(1 2)
/MISSING=ANALYSIS
/VARIABLES=TotIESR TotalDASS21
/CRITERIA=CI(.95).
T-Test
Group Statistics
PSY_sleepD		N	Mean	Std. Deviation	Std. Error Mean
Psychological Trauma	Yes	40	34.475	16.6702	2.6358
	No	128	27.0625	17.9368	1.5854
Psychological distress	Yes	40	26.925	16.5055	2.60974
	No	128	22.4219	18.0505	1.59545
Independent Samples Test
		Levene's Test for Equality of Variances		t-test for Equality of Means
		F	Sig.	t	df	Sig. (2-tailed)	Mean Difference	Std. Error Difference	95% Confidence Interval of the Difference
									Lower	Upper
Psychological Trauma	Equal variances assumed	2.78858	0.0968231	2.31881	166	0.0216245	7.4125	3.19669	1.10109	13.7239
	Equal variances not assumed			2.40989	69.5296	0.0186072	7.4125	3.07586	1.27716	13.5478
Psychological distress	Equal variances assumed	1.88536	0.171578	1.40453	166	0.16203	4.50312	3.20615	-1.82696	10.8332
	Equal variances not assumed			1.47219	70.5724	0.145416	4.50312	3.05879	-1.59658	10.6028
T-TEST GROUPS=PSY_eatingD(1 2)
/MISSING=ANALYSIS
/VARIABLES=TotIESR TotalDASS21
/CRITERIA=CI(.95).
T-Test
Group Statistics
PSY_eatingD		N	Mean	Std. Deviation	Std. Error Mean
Psychological Trauma	Yes	15	28.4667	12.8111	3.30781
	No	153	28.8627	18.3303	1.48192
Psychological distress	Yes	15	20.9333	14.5281	3.75115
	No	153	23.7451	18.0568	1.4598
Independent Samples Test
		Levene's Test for Equality of Variances		t-test for Equality of Means
		F	Sig.	t	df	Sig. (2-tailed)	Mean Difference	Std. Error Difference	95% Confidence Interval of the Difference
									Lower	Upper
Psychological Trauma	Equal variances assumed	6.87616	0.00954786	-0.0816439	166	0.935028	-0.396078	4.85129	-9.97426	9.1821
	Equal variances not assumed			-0.109275	20.1092	0.914067	-0.396078	3.62459	-7.95421	7.16206
Psychological distress	Equal variances assumed	4.26815	0.040387	-0.584295	166	0.559815	-2.81176	4.81223	-12.3128	6.68931
	Equal variances not assumed			-0.698543	18.5225	0.493516	-2.81176	4.02519	-11.2513	5.62777

## Sheet: Item descriptives DASS-& IES-R 
BOOTSTRAP
/SAMPLING METHOD=SIMPLE
/VARIABLES INPUT=DASS1 DASS2 DASS3 DASS4 DASS5 DASS6 DASS7 DASS8 DASS9 DASS10 DASS11 DASS12 DASS13 DASS14 DASS15 DASS16 DASS17 DASS18 DASS19 DASS20 DASS21 IES_1 IES_2 IES_3 IES_4 IES_5 IES_6 IES_7 IES_8 IES_9 IES_10 IES_11 IES_12 IES_13 IES_14 IES_15 IES_16 IES_17 IES_18 IES_19 IES_20 IES_21 IES_22
/CRITERIA CILEVEL=95 CITYPE=PERCENTILE NSAMPLES=2000
/MISSING USERMISSING=EXCLUDE.
Bootstrap
Notes
Output Created		11-JUL-2021 04:12:21
Comments
Input	Data	C:\Users\Amira Ali\Desktop\Desktop 2020 1 23\Special issues MDPI\DASS-21 COVID-19 May 2021\MI_1.sav
	Active Dataset	DataSet1
	Filter	<none>
	Weight	<none>
	Split File	<none>
Syntax		BOOTSTRAP /SAMPLING METHOD=SIMPLE /VARIABLES INPUT=DASS1 DASS2 DASS3 DASS4 DASS5 DASS6 DASS7 DASS8 DASS9 DASS10 DASS11 DASS12 DASS13 DASS14 DASS15 DASS16 DASS17 DASS18 DASS19 DASS20 DASS21 IES_1 IES_2 IES_3 IES_4 IES_5 IES_6 IES_7 IES_8 IES_9 IES_10 IES_11 IES_12 IES_13 IES_14 IES_15 IES_16 IES_17 IES_18 IES_19 IES_20 IES_21 IES_22 /CRITERIA CILEVEL=95 CITYPE=PERCENTILE NSAMPLES=2000 /MISSING USE…
Resources	Processor Time	00:00:00.03
	Elapsed Time	00:00:00.03
Bootstrap Specifications
Sampling Method	Simple
Number of Samples	2000
Confidence Interval Level	0.95
Confidence Interval Type	Percentile
FREQUENCIES VARIABLES=DASS1 DASS2 DASS3 DASS4 DASS5 DASS6 DASS7 DASS8 DASS9 DASS10 DASS11 DASS12 DASS13 DASS14 DASS15 DASS16 DASS17 DASS18 DASS19 DASS20 DASS21 IES_1 IES_2 IES_3 IES_4 IES_5 IES_6 IES_7 IES_8 IES_9 IES_10 IES_11 IES_12 IES_13 IES_14 IES_15 IES_16 IES_17 IES_18 IES_19 IES_20 IES_21 IES_22
/NTILES=4
/STATISTICS=STDDEV MEAN MEDIAN
/ORDER=ANALYSIS.
Frequencies
Notes
Output Created		11-JUL-2021 04:12:21
Comments
Input	Data	C:\Users\Amira Ali\Desktop\Desktop 2020 1 23\Special issues MDPI\DASS-21 COVID-19 May 2021\MI_1.sav
	Active Dataset	DataSet1
	Filter	<none>
	Weight	<none>
	Split File	<none>
	N of Rows in Working Data File	212948
Missing Value Handling	Definition of Missing	User-defined missing values are treated as missing.
	Cases Used	Statistics are based on all cases with valid data.
Syntax		FREQUENCIES VARIABLES=DASS1 DASS2 DASS3 DASS4 DASS5 DASS6 DASS7 DASS8 DASS9 DASS10 DASS11 DASS12 DASS13 DASS14 DASS15 DASS16 DASS17 DASS18 DASS19 DASS20 DASS21 IES_1 IES_2 IES_3 IES_4 IES_5 IES_6 IES_7 IES_8 IES_9 IES_10 IES_11 IES_12 IES_13 IES_14 IES_15 IES_16 IES_17 IES_18 IES_19 IES_20 IES_21 IES_22 /NTILES=4 /STATISTICS=STDDEV MEAN MEDIAN /ORDER=ANALYSIS.
Resources	Processor Time	00:00:40.62
	Elapsed Time	00:00:31.47
Statistics
			Statistic	Bootstrapa
				Bias	Std. Error	95% Confidence Interval
						Lower	Upper
N	Valid	I found it hard to wind down	168	0	0	168	168
		I was aware of dryness of my mouth	168	0	0	168	168
		I couldn’t seem to experience any positive feeling at all	168	0	0	168	168
		I experienced breathing difficulty (e.g. excessively rapid breathing, breathlessness in the absence of physical exertion)	168	0	0	168	168
		I found it difficult to work up the initiative to do things	168	0	0	168	168
		I tended to over-react to situations	168	0	0	168	168
		I experienced trembling (e.g. in the hands)	168	0	0	168	168
		I felt that I was using a lot of nervous energy	168	0	0	168	168
		I was worried about situations in which I might panic and make a fool of myself	168	0	0	168	168
		I felt that I had nothing to look forward to	168	0	0	168	168
		I found myself getting agitated	168	0	0	168	168
		I found it difficult to relax	168	0	0	168	168
		I felt down-hearted and blue	168	0	0	168	168
		I was intolerant of anything that kept me from getting on with what I was doing	168	0	0	168	168
		I felt I was close to panic	168	0	0	168	168
		I was unable to become enthusiastic about anything	168	0	0	168	168
		I felt I wasn’t worth much as a person	168	0	0	168	168
		I felt that I was rather touchy	168	0	0	168	168
		I was aware of the action of my heart in the absence of physical exertion (e.g. sense of heart rate increase, heart missing a beat)	168	0	0	168	168
		I felt scared without any good reason	168	0	0	168	168
		I felt that life was meaningless	168	0	0	168	168
		Any reminder brought back feelings about it	168	0	0	168	168
		I had trouble staying asleep	168	0	0	168	168
		Other things kept making me think about it	168	0	0	168	168
		I felt irritable and angry	168	0	0	168	168
		I avoided letting myself get upset when I thought about it or was reminded of it	168	0	0	168	168
		I thought about it when I did not mean	168	0	0	168	168
		I felt as if it hadn	168	0	0	168	168
		I stayed away from reminders of it	168	0	0	168	168
		Pictures about it popped into my mind	168	0	0	168	168
		I was jumpy and easily startled	168	0	0	168	168
		I tried not to think about it	168	0	0	168	168
		I was aware that I still had a lot of feelings	168	0	0	168	168
		My feelings about it were kind of numb	168	0	0	168	168
		I found myself acting or feeling like I was back at that time	168	0	0	168	168
		I had trouble falling asleep	168	0	0	168	168
		I had waves of strong feelings about it	168	0	0	168	168
		I tried to remove it from my memory	168	0	0	168	168
		I had trouble concentrating	168	0	0	168	168
		Reminders of it caused me to have physical reactions	168	0	0	168	168
		I had dreams about it	168	0	0	168	168
		I felt watchful and on-guard	168	0	0	168	168
		I tried not to talk about it	168	0	0	168	168
	Missing	I found it hard to wind down	0	0	0	0	0
		I was aware of dryness of my mouth	0	0	0	0	0
		I couldn’t seem to experience any positive feeling at all	0	0	0	0	0
		I experienced breathing difficulty (e.g. excessively rapid breathing, breathlessness in the absence of physical exertion)	0	0	0	0	0
		I found it difficult to work up the initiative to do things	0	0	0	0	0
		I tended to over-react to situations	0	0	0	0	0
		I experienced trembling (e.g. in the hands)	0	0	0	0	0
		I felt that I was using a lot of nervous energy	0	0	0	0	0
		I was worried about situations in which I might panic and make a fool of myself	0	0	0	0	0
		I felt that I had nothing to look forward to	0	0	0	0	0
		I found myself getting agitated	0	0	0	0	0
		I found it difficult to relax	0	0	0	0	0
		I felt down-hearted and blue	0	0	0	0	0
		I was intolerant of anything that kept me from getting on with what I was doing	0	0	0	0	0
		I felt I was close to panic	0	0	0	0	0
		I was unable to become enthusiastic about anything	0	0	0	0	0
		I felt I wasn’t worth much as a person	0	0	0	0	0
		I felt that I was rather touchy	0	0	0	0	0
		I was aware of the action of my heart in the absence of physical exertion (e.g. sense of heart rate increase, heart missing a beat)	0	0	0	0	0
		I felt scared without any good reason	0	0	0	0	0
		I felt that life was meaningless	0	0	0	0	0
		Any reminder brought back feelings about it	0	0	0	0	0
		I had trouble staying asleep	0	0	0	0	0
		Other things kept making me think about it	0	0	0	0	0
		I felt irritable and angry	0	0	0	0	0
		I avoided letting myself get upset when I thought about it or was reminded of it	0	0	0	0	0
		I thought about it when I did not mean	0	0	0	0	0
		I felt as if it hadn	0	0	0	0	0
		I stayed away from reminders of it	0	0	0	0	0
		Pictures about it popped into my mind	0	0	0	0	0
		I was jumpy and easily startled	0	0	0	0	0
		I tried not to think about it	0	0	0	0	0
		I was aware that I still had a lot of feelings	0	0	0	0	0
		My feelings about it were kind of numb	0	0	0	0	0
		I found myself acting or feeling like I was back at that time	0	0	0	0	0
		I had trouble falling asleep	0	0	0	0	0
		I had waves of strong feelings about it	0	0	0	0	0
		I tried to remove it from my memory	0	0	0	0	0
		I had trouble concentrating	0	0	0	0	0
		Reminders of it caused me to have physical reactions	0	0	0	0	0
		I had dreams about it	0	0	0	0	0
		I felt watchful and on-guard	0	0	0	0	0
		I tried not to talk about it	0	0	0	0	0
Mean		I found it hard to wind down	1.2619	-0.00139881	0.084679	1.08944	1.42857
		I was aware of dryness of my mouth	0.797619	-0.0010744	0.0752739	0.654762	0.958333
		I couldn’t seem to experience any positive feeling at all	1.27976	-0.00370536	0.0900039	1.10119	1.45238
		I experienced breathing difficulty (e.g. excessively rapid breathing, breathlessness in the absence of physical exertion)	0.642857	-0.00121429	0.0739315	0.5	0.785714
		I found it difficult to work up the initiative to do things	1.07738	-0.00241369	0.0874167	0.89881	1.24405
		I tended to over-react to situations	0.946429	-0.00459226	0.0838021	0.779762	1.10714
		I experienced trembling (e.g. in the hands)	0.541667	-0.00167857	0.0721061	0.404762	0.690476
		I felt that I was using a lot of nervous energy	1.26786	-0.00190179	0.0892865	1.09524	1.45223
		I was worried about situations in which I might panic and make a fool of myself	1.10714	-0.000770833	0.0939257	0.922619	1.29747
		I felt that I had nothing to look forward to	1.20833	-0.000675595	0.0920938	1.02976	1.39271
		I found myself getting agitated	1.33929	-0.00150595	0.0902087	1.16667	1.5119
		I found it difficult to relax	1.2619	-0.0035625	0.0847705	1.08929	1.42842
		I felt down-hearted and blue	1.57738	-0.00164286	0.0880502	1.40476	1.74405
		I was intolerant of anything that kept me from getting on with what I was doing	1.11905	-0.00250595	0.0854113	0.952381	1.29167
		I felt I was close to panic	0.964286	-0.0049375	0.0880582	0.791817	1.1369
		I was unable to become enthusiastic about anything	1.32143	-0.000166667	0.0930164	1.14286	1.50595
		I felt I wasn’t worth much as a person	1.05952	-0.00256845	0.0891949	0.880952	1.22619
		I felt that I was rather touchy	1.3869	-0.0013244	0.0927194	1.20253	1.55952
		I was aware of the action of my heart in the absence of physical exertion (e.g. sense of heart rate increase, heart missing a beat)	0.964286	-0.00353869	0.0873973	0.797619	1.13095
		I felt scared without any good reason	1.15476	-0.00385119	0.0915481	0.97619	1.33929
		I felt that life was meaningless	1.21429	-0.00277083	0.0958157	1.02381	1.39881
		Any reminder brought back feelings about it	1.3631	-0.00213988	0.102701	1.17262	1.57143
		I had trouble staying asleep	1.2619	-0.000943452	0.0969113	1.07738	1.46429
		Other things kept making me think about it	1.03571	-0.00244345	0.0886219	0.869048	1.21429
		I felt irritable and angry	1.4881	-0.000526786	0.106256	1.27976	1.69628
		I avoided letting myself get upset when I thought about it or was reminded of it	1.6131	-0.000708333	0.110418	1.39286	1.83333
		I thought about it when I did not mean	1.48214	-0.00160417	0.106224	1.27381	1.69643
		I felt as if it hadn	0.910714	0.00196429	0.094919	0.738095	1.10714
		I stayed away from reminders of it	1.54762	0.000630952	0.106415	1.34524	1.75595
		Pictures about it popped into my mind	1.45238	-0.00140476	0.108376	1.2442	1.65476
		I was jumpy and easily startled	1.40476	-0.00212202	0.102782	1.20238	1.60714
		I tried not to think about it	1.75595	-0.000883929	0.102003	1.55357	1.95238
		I was aware that I still had a lot of feelings	1.29167	0.000122024	0.0993237	1.10134	1.5
		My feelings about it were kind of numb	1.18452	0.000154762	0.0937831	1.00595	1.36905
		I found myself acting or feeling like I was back at that time	1.08333	0.00158333	0.0947489	0.904762	1.27381
		I had trouble falling asleep	1.44048	-0.0053631	0.110698	1.22024	1.66071
		I had waves of strong feelings about it	1.0119	-0.0022381	0.0985659	0.821429	1.19643
		I tried to remove it from my memory	1.375	-0.000449405	0.107197	1.16667	1.59524
		I had trouble concentrating	1.57143	0.000339286	0.116009	1.34524	1.79167
		Reminders of it caused me to have physical reactions	0.744048	-0.00377679	0.0903385	0.565626	0.922619
		I had dreams about it	0.52381	-0.00429464	0.0735019	0.380952	0.666667
		I felt watchful and on-guard	1.625	-4.7619e-05	0.109156	1.41667	1.83333
		I tried not to talk about it	1.66071	-0.00116964	0.106852	1.44643	1.8631
Median		I found it hard to wind down	1	0.02075	0.13492	1	1.4874
		I was aware of dryness of my mouth	0	0.31275	0.448791	0	1
		I couldn’t seem to experience any positive feeling at all	1	0.042	0.194949	1	2
		I experienced breathing difficulty (e.g. excessively rapid breathing, breathlessness in the absence of physical exertion)	0	0	0	0	0
		I found it difficult to work up the initiative to do things	1	-0.09125	0.277195	0	1
		I tended to over-react to situations	1	-0.377	0.469288	0	1
		I experienced trembling (e.g. in the hands)	0	0	0	0	0
		I felt that I was using a lot of nervous energy	1	0.04275	0.203883	1	2
		I was worried about situations in which I might panic and make a fool of myself	1	-0.26425	0.428531	0	1
		I felt that I had nothing to look forward to	1	0.002	0.122489	1	1
		I found myself getting agitated	1	0.00825	0.085502	1	1
		I found it difficult to relax	1	0.0275	0.156544	1	1.5
		I felt down-hearted and blue	2	-0.3165	0.448529	1	2
		I was intolerant of anything that kept me from getting on with what I was doing	1	-0.004	0.0820815	1	1
		I felt I was close to panic	0	0.36475	0.468447	0	1
		I was unable to become enthusiastic about anything	1	0.0605	0.229926	1	2
		I felt I wasn’t worth much as a person	1	-0.23525	0.41215	0	1
		I felt that I was rather touchy	1	0.22725	0.403192	1	2
		I was aware of the action of my heart in the absence of physical exertion (e.g. sense of heart rate increase, heart missing a beat)	1	-0.454	0.482701	0	1
		I felt scared without any good reason	1	-0.049	0.204621	0	1
		I felt that life was meaningless	1	-0.0975	0.322949	0	1
		Any reminder brought back feelings about it	1	0.02375	0.143427	1	1.5
		I had trouble staying asleep	1	0.0245	0.159413	1	1.5
		Other things kept making me think about it	1	-0.0585	0.224395	0	1
		I felt irritable and angry	2	-0.2295	0.40855	1	2
		I avoided letting myself get upset when I thought about it or was reminded of it	2	-0.1355	0.332709	1	2
		I thought about it when I did not mean	1	0.44075	0.479301	1	2
		I felt as if it hadn	0	0.0675	0.241812	0	1
		I stayed away from reminders of it	2	-0.27175	0.429673	1	2
		Pictures about it popped into my mind	1	0.37725	0.470285	1	2
		I was jumpy and easily startled	1	0.26125	0.423631	1	2
		I tried not to think about it	2	-0.001	0.0316149	2	2
		I was aware that I still had a lot of feelings	1	0.00925	0.114219	1	1
		My feelings about it were kind of numb	1	-0.00575	0.155255	1	1
		I found myself acting or feeling like I was back at that time	1	-0.1435	0.339434	0	1
		I had trouble falling asleep	1	0.4155	0.50694	1	2
		I had waves of strong feelings about it	0	0.38375	0.468477	0	1
		I tried to remove it from my memory	1	0.26275	0.448819	1	2
		I had trouble concentrating	2	-0.432	0.480095	1	2
		Reminders of it caused me to have physical reactions	0	0	0	0	0
		I had dreams about it	0	0	0	0	0
		I felt watchful and on-guard	2	-0.18375	0.375075	1	2
		I tried not to talk about it	2	-0.0825	0.266888	1	2
Std. Deviation		I found it hard to wind down	1.10111	-0.00275645	0.0359054	1.02489	1.16454
		I was aware of dryness of my mouth	0.982235	-0.00387736	0.0492173	0.876438	1.07384
		I couldn’t seem to experience any positive feeling at all	1.18335	-0.00497513	0.034222	1.10827	1.24178
		I experienced breathing difficulty (e.g. excessively rapid breathing, breathlessness in the absence of physical exertion)	0.962069	-0.00472913	0.0562489	0.845171	1.063
		I found it difficult to work up the initiative to do things	1.13199	-0.00389634	0.0387571	1.0494	1.19785
		I tended to over-react to situations	1.10664	-0.00800317	0.0471757	1.00441	1.18622
		I experienced trembling (e.g. in the hands)	0.946814	-0.00549777	0.0685137	0.806637	1.07217
		I felt that I was using a lot of nervous energy	1.19115	-0.00460928	0.0346706	1.11601	1.2532
		I was worried about situations in which I might panic and make a fool of myself	1.2237	-0.00495456	0.038131	1.13804	1.29133
		I felt that I had nothing to look forward to	1.18803	-0.00492286	0.0352104	1.11295	1.24774
		I found myself getting agitated	1.16244	-0.00423795	0.0357445	1.08688	1.22664
		I found it difficult to relax	1.10653	-0.00414649	0.0361233	1.02935	1.17204
		I felt down-hearted and blue	1.16072	-0.00421235	0.0350038	1.08294	1.22258
		I was intolerant of anything that kept me from getting on with what I was doing	1.09877	-0.00516656	0.0373487	1.01881	1.16659
		I felt I was close to panic	1.15241	-0.00634946	0.0438743	1.05074	1.22695
		I was unable to become enthusiastic about anything	1.22997	-0.00415358	0.0319727	1.1606	1.28573
		I felt I wasn’t worth much as a person	1.15661	-0.00552508	0.0390978	1.06979	1.22175
		I felt that I was rather touchy	1.20838	-0.00489608	0.032089	1.13672	1.26539
		I was aware of the action of my heart in the absence of physical exertion (e.g. sense of heart rate increase, heart missing a beat)	1.1208	-0.00564267	0.044689	1.02159	1.1973
		I felt scared without any good reason	1.20373	-0.00619822	0.0377611	1.12036	1.26748
		I felt that life was meaningless	1.25799	-0.00471826	0.0335506	1.17868	1.31549
		Any reminder brought back feelings about it	1.33325	-0.00663471	0.0535604	1.22177	1.43044
		I had trouble staying asleep	1.25368	-0.00492752	0.0525298	1.14548	1.34983
		Other things kept making me think about it	1.13672	-0.00726638	0.0589472	1.01049	1.24677
		I felt irritable and angry	1.358	-0.00485953	0.051936	1.24847	1.45238
		I avoided letting myself get upset when I thought about it or was reminded of it	1.43492	-0.00549335	0.0485419	1.33089	1.52199
		I thought about it when I did not mean	1.39706	-0.00633191	0.0471536	1.29398	1.4804
		I felt as if it hadn	1.22269	-0.00583057	0.0686579	1.08205	1.34492
		I stayed away from reminders of it	1.40916	-0.00427938	0.0502459	1.30404	1.50105
		Pictures about it popped into my mind	1.40916	-0.00497393	0.0523174	1.29806	1.50448
		I was jumpy and easily startled	1.31885	-0.00526525	0.0539678	1.20342	1.41421
		I tried not to think about it	1.36464	-0.00326614	0.0474416	1.26612	1.4528
		I was aware that I still had a lot of feelings	1.3057	-0.00605037	0.0537081	1.19215	1.41053
		My feelings about it were kind of numb	1.22665	-0.00605968	0.0581833	1.10603	1.33278
		I found myself acting or feeling like I was back at that time	1.21081	-0.00476367	0.0624271	1.0848	1.32662
		I had trouble falling asleep	1.43816	-0.00675821	0.0524342	1.32673	1.53179
		I had waves of strong feelings about it	1.25726	-0.0087536	0.0665752	1.11946	1.37368
		I tried to remove it from my memory	1.36547	-0.0047192	0.0514645	1.26049	1.45974
		I had trouble concentrating	1.46648	-0.00596374	0.0495082	1.35822	1.55287
		Reminders of it caused me to have physical reactions	1.18875	-0.00834608	0.0780208	1.019	1.32455
		I had dreams about it	0.947435	-0.00960869	0.0779905	0.784067	1.08843
		I felt watchful and on-guard	1.41712	-0.00514575	0.045361	1.31772	1.49531
		I tried not to talk about it	1.38784	-0.00410063	0.047447	1.28972	1.47606
Percentiles	25	I found it hard to wind down	0	0.006875	0.0785784	0	0
		I was aware of dryness of my mouth	0	0	0	0	0
		I couldn’t seem to experience any positive feeling at all	0	0	0	0	0
		I experienced breathing difficulty (e.g. excessively rapid breathing, breathlessness in the absence of physical exertion)	0	0	0	0	0
		I found it difficult to work up the initiative to do things	0	0	0	0	0
		I tended to over-react to situations	0	0	0	0	0
		I experienced trembling (e.g. in the hands)	0	0	0	0	0
		I felt that I was using a lot of nervous energy	0	0	0	0	0
		I was worried about situations in which I might panic and make a fool of myself	0	0	0	0	0
		I felt that I had nothing to look forward to	0	0	0	0	0
		I found myself getting agitated	0	0.023625	0.143991	0	0.25
		I found it difficult to relax	0	0.004625	0.064319	0	0
		I felt down-hearted and blue	1	-0.451375	0.485448	0	1
		I was intolerant of anything that kept me from getting on with what I was doing	0	0	0	0	0
		I felt I was close to panic	0	0	0	0	0
		I was unable to become enthusiastic about anything	0	0	0	0	0
		I felt I wasn’t worth much as a person	0	0	0	0	0
		I felt that I was rather touchy	0	0.001375	0.0330516	0	0
		I was aware of the action of my heart in the absence of physical exertion (e.g. sense of heart rate increase, heart missing a beat)	0	0	0	0	0
		I felt scared without any good reason	0	0	0	0	0
		I felt that life was meaningless	0	0	0	0	0
		Any reminder brought back feelings about it	0	0.001125	0.0321014	0	0
		I had trouble staying asleep	0	0	0	0	0
		Other things kept making me think about it	0	0	0	0	0
		I felt irritable and angry	0	0.000625	0.0230461	0	0
		I avoided letting myself get upset when I thought about it or was reminded of it	0	0.004	0.06009	0	0
		I thought about it when I did not mean	0	0	0	0	0
		I felt as if it hadn	0	0	0	0	0
		I stayed away from reminders of it	0	0.002625	0.0502556	0	0
		Pictures about it popped into my mind	0	0	0	0	0
		I was jumpy and easily startled	0	0.000125	0.00559017	0	0
		I tried not to think about it	0	0.126125	0.32043	0	1
		I was aware that I still had a lot of feelings	0	0	0	0	0
		My feelings about it were kind of numb	0	0	0	0	0
		I found myself acting or feeling like I was back at that time	0	0	0	0	0
		I had trouble falling asleep	0	0	0	0	0
		I had waves of strong feelings about it	0	0	0	0	0
		I tried to remove it from my memory	0	0	0	0	0
		I had trouble concentrating	0	0.000625	0.0230461	0	0
		Reminders of it caused me to have physical reactions	0	0	0	0	0
		I had dreams about it	0	0	0	0	0
		I felt watchful and on-guard	0	0.004625	0.064319	0	0
		I tried not to talk about it	0	0.039375	0.185905	0	1
	50	I found it hard to wind down	1	0.02075	0.13492	1	1.4874
		I was aware of dryness of my mouth	0	0.31275	0.448791	0	1
		I couldn’t seem to experience any positive feeling at all	1	0.042	0.194949	1	2
		I experienced breathing difficulty (e.g. excessively rapid breathing, breathlessness in the absence of physical exertion)	0	0	0	0	0
		I found it difficult to work up the initiative to do things	1	-0.09125	0.277195	0	1
		I tended to over-react to situations	1	-0.377	0.469288	0	1
		I experienced trembling (e.g. in the hands)	0	0	0	0	0
		I felt that I was using a lot of nervous energy	1	0.04275	0.203883	1	2
		I was worried about situations in which I might panic and make a fool of myself	1	-0.26425	0.428531	0	1
		I felt that I had nothing to look forward to	1	0.002	0.122489	1	1
		I found myself getting agitated	1	0.00825	0.085502	1	1
		I found it difficult to relax	1	0.0275	0.156544	1	1.5
		I felt down-hearted and blue	2	-0.3165	0.448529	1	2
		I was intolerant of anything that kept me from getting on with what I was doing	1	-0.004	0.0820815	1	1
		I felt I was close to panic	0	0.36475	0.468447	0	1
		I was unable to become enthusiastic about anything	1	0.0605	0.229926	1	2
		I felt I wasn’t worth much as a person	1	-0.23525	0.41215	0	1
		I felt that I was rather touchy	1	0.22725	0.403192	1	2
		I was aware of the action of my heart in the absence of physical exertion (e.g. sense of heart rate increase, heart missing a beat)	1	-0.454	0.482701	0	1
		I felt scared without any good reason	1	-0.049	0.204621	0	1
		I felt that life was meaningless	1	-0.0975	0.322949	0	1
		Any reminder brought back feelings about it	1	0.02375	0.143427	1	1.5
		I had trouble staying asleep	1	0.0245	0.159413	1	1.5
		Other things kept making me think about it	1	-0.0585	0.224395	0	1
		I felt irritable and angry	2	-0.2295	0.40855	1	2
		I avoided letting myself get upset when I thought about it or was reminded of it	2	-0.1355	0.332709	1	2
		I thought about it when I did not mean	1	0.44075	0.479301	1	2
		I felt as if it hadn	0	0.0675	0.241812	0	1
		I stayed away from reminders of it	2	-0.27175	0.429673	1	2
		Pictures about it popped into my mind	1	0.37725	0.470285	1	2
		I was jumpy and easily startled	1	0.26125	0.423631	1	2
		I tried not to think about it	2	-0.001	0.0316149	2	2
		I was aware that I still had a lot of feelings	1	0.00925	0.114219	1	1
		My feelings about it were kind of numb	1	-0.00575	0.155255	1	1
		I found myself acting or feeling like I was back at that time	1	-0.1435	0.339434	0	1
		I had trouble falling asleep	1	0.4155	0.50694	1	2
		I had waves of strong feelings about it	0	0.38375	0.468477	0	1
		I tried to remove it from my memory	1	0.26275	0.448819	1	2
		I had trouble concentrating	2	-0.432	0.480095	1	2
		Reminders of it caused me to have physical reactions	0	0	0	0	0
		I had dreams about it	0	0	0	0	0
		I felt watchful and on-guard	2	-0.18375	0.375075	1	2
		I tried not to talk about it	2	-0.0825	0.266888	1	2
	75	I found it hard to wind down	2	0.0045	0.061087	2	2
		I was aware of dryness of my mouth	1	0.2895	0.439786	1	2
		I couldn’t seem to experience any positive feeling at all	2	0.175125	0.365707	2	3
		I experienced breathing difficulty (e.g. excessively rapid breathing, breathlessness in the absence of physical exertion)	1	0.068625	0.245539	1	2
		I found it difficult to work up the initiative to do things	2	-0.000125	0.00559017	2	2
		I tended to over-react to situations	2	-0.1605	0.357146	1	2
		I experienced trembling (e.g. in the hands)	1	-0.036125	0.178163	0	1
		I felt that I was using a lot of nervous energy	2	0.183	0.37644	2	3
		I was worried about situations in which I might panic and make a fool of myself	2	0.189875	0.38184	2	3
		I felt that I had nothing to look forward to	2	0.105875	0.295788	2	3
		I found myself getting agitated	2	0.436375	0.482545	2	3
		I found it difficult to relax	2	0.004875	0.0662169	2	2
		I felt down-hearted and blue	3	-0.061375	0.231525	2	3
		I was intolerant of anything that kept me from getting on with what I was doing	2	-0.000125	0.00559017	2	2
		I felt I was close to panic	2	-0.042625	0.202138	1	2
		I was unable to become enthusiastic about anything	3	-0.343375	0.461431	2	3
		I felt I wasn’t worth much as a person	2	0.001125	0.033061	2	2
		I felt that I was rather touchy	3	-0.364	0.468229	2	3
		I was aware of the action of my heart in the absence of physical exertion (e.g. sense of heart rate increase, heart missing a beat)	2	-0.05075	0.212743	1	2
		I felt scared without any good reason	2	0.171	0.364967	2	3
		I felt that life was meaningless	2.75	-0.248	0.484885	2	3
		Any reminder brought back feelings about it	2	0.18125	0.374708	2	3
		I had trouble staying asleep	2	0.007875	0.0835028	2	2
		Other things kept making me think about it	2	-0.015125	0.118573	2	2
		I felt irritable and angry	2	0.137625	0.333667	2	3
		I avoided letting myself get upset when I thought about it or was reminded of it	3	-0.2345	0.411667	2	3
		I thought about it when I did not mean	3	-0.242625	0.416234	2	3
		I felt as if it hadn	2	-0.099875	0.288592	1	2
		I stayed away from reminders of it	3	-0.414875	0.480196	2	3
		Pictures about it popped into my mind	2	0.251125	0.422486	2	3
		I was jumpy and easily startled	2	0.06375	0.235374	2	3
		I tried not to think about it	3	-0.0435	0.195581	2	3
		I was aware that I still had a lot of feelings	2	0.046875	0.205804	2	3
		My feelings about it were kind of numb	2	0	0	2	2
		I found myself acting or feeling like I was back at that time	2	0	0	2	2
		I had trouble falling asleep	2	0.356875	0.466401	2	3
		I had waves of strong feelings about it	2	-0.031625	0.17006	1	2
		I tried to remove it from my memory	2	0.188375	0.379794	2	3
		I had trouble concentrating	3	-0.11725	0.310827	2	3
		Reminders of it caused me to have physical reactions	1	0.17125	0.37004	1	2
		I had dreams about it	1	-0.1535	0.364011	0	1
		I felt watchful and on-guard	3	-0.03	0.163901	2	3
		I tried not to talk about it	3	-0.08	0.26222	2	3
a. Unless otherwise noted, bootstrap results are based on 2000 bootstrap samples
Frequency Table
I found it hard to wind down
		Frequency	Percent	Valid Percent	Cumulative Percent	Bootstrap for Percenta
						Bias	Std. Error	95% Confidence Interval
								Lower	Upper
Valid	.0	56	33.3333	33.3333	33.3333	0.124107	3.64161	26.1905	41.0714
	1.0	41	24.4048	24.4048	57.7381	-0.0779762	3.27061	17.8571	30.9524
	2.0	42	25	25	82.7381	-0.0764881	3.34838	18.4524	31.5476
	3.0	29	17.2619	17.2619	100	0.0303571	2.87532	11.9048	23.2143
	Total	168	100	100		0	0	100	100
a. Unless otherwise noted, bootstrap results are based on 2000 bootstrap samples
I was aware of dryness of my mouth
		Frequency	Percent	Valid Percent	Cumulative Percent	Bootstrap for Percenta
						Bias	Std. Error	95% Confidence Interval
								Lower	Upper
Valid	.0	87	51.7857	51.7857	51.7857	0.0818452	3.87686	44.0476	58.9286
	1.0	42	25	25	76.7857	-0.0369048	3.37328	18.4524	32.1429
	2.0	25	14.881	14.881	91.6667	-0.0642857	2.74365	9.52381	20.8333
	3.0	14	8.33333	8.33333	100	0.0193452	2.14508	4.7619	13.0952
	Total	168	100	100		0	0	100	100
a. Unless otherwise noted, bootstrap results are based on 2000 bootstrap samples
I couldn’t seem to experience any positive feeling at all
		Frequency	Percent	Valid Percent	Cumulative Percent	Bootstrap for Percenta
						Bias	Std. Error	95% Confidence Interval
								Lower	Upper
Valid	.0	63	37.5	37.5	37.5	0.0946429	3.70457	30.3571	44.6429
	1.0	32	19.0476	19.0476	56.5476	0.0479167	3.02466	13.0952	25
	2.0	36	21.4286	21.4286	77.9762	-0.00922619	3.10278	15.4762	27.381
	3.0	37	22.0238	22.0238	100	-0.133333	3.1387	16.0714	27.9762
	Total	168	100	100		0	0	100	100
a. Unless otherwise noted, bootstrap results are based on 2000 bootstrap samples
I experienced breathing difficulty (e.g. excessively rapid breathing, breathlessness in the absence of physical exertion)
		Frequency	Percent	Valid Percent	Cumulative Percent	Bootstrap for Percenta
						Bias	Std. Error	95% Confidence Interval
								Lower	Upper
Valid	.0	106	63.0952	63.0952	63.0952	0.0857143	3.69453	55.9524	70.2381
	1.0	28	16.6667	16.6667	79.7619	-0.052381	2.85322	11.3095	22.0238
	2.0	22	13.0952	13.0952	92.8571	-0.0309524	2.55263	8.33333	18.4524
	3.0	12	7.14286	7.14286	100	-0.00238095	2.00381	3.57143	11.3095
	Total	168	100	100		0	0	100	100
a. Unless otherwise noted, bootstrap results are based on 2000 bootstrap samples
I found it difficult to work up the initiative to do things
		Frequency	Percent	Valid Percent	Cumulative Percent	Bootstrap for Percenta
						Bias	Std. Error	95% Confidence Interval
								Lower	Upper
Valid	.0	75	44.6429	44.6429	44.6429	0.131548	3.87739	36.9048	52.381
	1.0	31	18.4524	18.4524	63.0952	-0.0321429	2.94467	12.5	24.4048
	2.0	36	21.4286	21.4286	84.5238	-0.0889881	3.0838	15.4762	27.381
	3.0	26	15.4762	15.4762	100	-0.0104167	2.78742	10.119	20.8333
	Total	168	100	100		0	0	100	100
a. Unless otherwise noted, bootstrap results are based on 2000 bootstrap samples
I tended to over-react to situations
		Frequency	Percent	Valid Percent	Cumulative Percent	Bootstrap for Percenta
						Bias	Std. Error	95% Confidence Interval
								Lower	Upper
Valid	.0	82	48.8095	48.8095	48.8095	0.0511905	3.79218	41.6667	56.5476
	1.0	38	22.619	22.619	71.4286	0.145238	3.19182	16.6667	29.1667
	2.0	23	13.6905	13.6905	85.119	0.0151786	2.67844	8.92857	19.0476
	3.0	25	14.881	14.881	100	-0.211607	2.75061	9.52381	20.2381
	Total	168	100	100		0	0	100	100
a. Unless otherwise noted, bootstrap results are based on 2000 bootstrap samples
I experienced trembling (e.g. in the hands)
		Frequency	Percent	Valid Percent	Cumulative Percent	Bootstrap for Percenta
						Bias	Std. Error	95% Confidence Interval
								Lower	Upper
Valid	.0	116	69.0476	69.0476	69.0476	0.125	3.46743	61.9048	75.5952
	1.0	28	16.6667	16.6667	85.7143	-0.0690476	2.79493	11.3095	22.0238
	2.0	9	5.35714	5.35714	91.0714	-0.0690476	1.70779	2.38095	8.92857
	3.0	15	8.92857	8.92857	100	0.0130952	2.20088	4.7619	13.6905
	Total	168	100	100		0	0	100	100
a. Unless otherwise noted, bootstrap results are based on 2000 bootstrap samples
I felt that I was using a lot of nervous energy
		Frequency	Percent	Valid Percent	Cumulative Percent	Bootstrap for Percenta
						Bias	Std. Error	95% Confidence Interval
								Lower	Upper
Valid	.0	65	38.6905	38.6905	38.6905	0.0470238	3.66	31.5476	45.8333
	1.0	30	17.8571	17.8571	56.5476	0.00684524	2.9196	12.5	23.8095
	2.0	36	21.4286	21.4286	77.9762	0.0354167	3.18574	15.4762	27.9762
	3.0	37	22.0238	22.0238	100	-0.0892857	3.23255	16.0714	27.9762
	Total	168	100	100		0	0	100	100
a. Unless otherwise noted, bootstrap results are based on 2000 bootstrap samples
I was worried about situations in which I might panic and make a fool of myself
		Frequency	Percent	Valid Percent	Cumulative Percent	Bootstrap for Percenta
						Bias	Std. Error	95% Confidence Interval
								Lower	Upper
Valid	.0	80	47.619	47.619	47.619	0.000595238	3.81043	40.4762	55.3571
	1.0	27	16.0714	16.0714	63.6905	0.0172619	2.80004	10.7143	22.0238
	2.0	24	14.2857	14.2857	77.9762	0.0407738	2.70169	9.52381	20.2381
	3.0	37	22.0238	22.0238	100	-0.058631	3.23355	16.0714	28.5714
	Total	168	100	100		0	0	100	100
a. Unless otherwise noted, bootstrap results are based on 2000 bootstrap samples
I felt that I had nothing to look forward to
		Frequency	Percent	Valid Percent	Cumulative Percent	Bootstrap for Percenta
						Bias	Std. Error	95% Confidence Interval
								Lower	Upper
Valid	.0	69	41.0714	41.0714	41.0714	-0.010119	3.76663	33.9286	48.2143
	1.0	30	17.8571	17.8571	58.9286	0.0229167	2.97139	12.5	23.8095
	2.0	34	20.2381	20.2381	79.1667	0.0520833	3.12897	14.2857	26.1905
	3.0	35	20.8333	20.8333	100	-0.064881	3.18897	14.881	27.381
	Total	168	100	100		0	0	100	100
a. Unless otherwise noted, bootstrap results are based on 2000 bootstrap samples
I found myself getting agitated
		Frequency	Percent	Valid Percent	Cumulative Percent	Bootstrap for Percenta
						Bias	Std. Error	95% Confidence Interval
								Lower	Upper
Valid	.0	53	31.5476	31.5476	31.5476	0.0321429	3.59468	25	38.6905
	1.0	46	27.381	27.381	58.9286	0.0598214	3.4289	20.8333	33.9286
	2.0	28	16.6667	16.6667	75.5952	-0.0654762	2.99391	10.7143	22.619
	3.0	41	24.4048	24.4048	100	-0.0264881	3.37351	17.8571	30.9524
	Total	168	100	100		0	0	100	100
a. Unless otherwise noted, bootstrap results are based on 2000 bootstrap samples
I found it difficult to relax
		Frequency	Percent	Valid Percent	Cumulative Percent	Bootstrap for Percenta
						Bias	Std. Error	95% Confidence Interval
								Lower	Upper
Valid	.0	57	33.9286	33.9286	33.9286	0.148214	3.6342	27.381	41.0714
	1.0	39	23.2143	23.2143	57.1429	-0.0342262	3.28674	17.2619	30.3571
	2.0	43	25.5952	25.5952	82.7381	-0.0199405	3.39894	19.0476	32.1429
	3.0	29	17.2619	17.2619	100	-0.0940476	2.90241	11.3245	23.2143
	Total	168	100	100		0	0	100	100
a. Unless otherwise noted, bootstrap results are based on 2000 bootstrap samples
I felt down-hearted and blue
		Frequency	Percent	Valid Percent	Cumulative Percent	Bootstrap for Percenta
						Bias	Std. Error	95% Confidence Interval
								Lower	Upper
Valid	.0	41	24.4048	24.4048	24.4048	0.0303571	3.32738	17.8571	30.9524
	1.0	40	23.8095	23.8095	48.2143	0.0238095	3.32023	17.2619	30.9524
	2.0	36	21.4286	21.4286	69.6429	0.0255952	3.22446	15.4762	27.9762
	3.0	51	30.3571	30.3571	100	-0.0797619	3.58401	23.2143	37.5
	Total	168	100	100		0	0	100	100
a. Unless otherwise noted, bootstrap results are based on 2000 bootstrap samples
I was intolerant of anything that kept me from getting on with what I was doing
		Frequency	Percent	Valid Percent	Cumulative Percent	Bootstrap for Percenta
						Bias	Std. Error	95% Confidence Interval
								Lower	Upper
Valid	.0	68	40.4762	40.4762	40.4762	0.0431548	3.89695	32.7381	48.2143
	1.0	36	21.4286	21.4286	61.9048	0.0877976	3.22905	15.4762	27.9762
	2.0	40	23.8095	23.8095	85.7143	-0.0544643	3.24517	17.8571	30.3571
	3.0	24	14.2857	14.2857	100	-0.0764881	2.67029	9.52381	19.6429
	Total	168	100	100		0	0	100	100
a. Unless otherwise noted, bootstrap results are based on 2000 bootstrap samples
I felt I was close to panic
		Frequency	Percent	Valid Percent	Cumulative Percent	Bootstrap for Percenta
						Bias	Std. Error	95% Confidence Interval
								Lower	Upper
Valid	.0	86	51.1905	51.1905	51.1905	0.150298	3.83532	44.0476	58.3333
	1.0	30	17.8571	17.8571	69.0476	0.066369	2.869	12.5	23.8095
	2.0	24	14.2857	14.2857	83.3333	-0.089881	2.68071	8.92857	19.6429
	3.0	28	16.6667	16.6667	100	-0.126786	2.80007	11.3095	22.0238
	Total	168	100	100		0	0	100	100
a. Unless otherwise noted, bootstrap results are based on 2000 bootstrap samples
I was unable to become enthusiastic about anything
		Frequency	Percent	Valid Percent	Cumulative Percent	Bootstrap for Percenta
						Bias	Std. Error	95% Confidence Interval
								Lower	Upper
Valid	.0	64	38.0952	38.0952	38.0952	0.00386905	3.74533	30.9524	45.8183
	1.0	30	17.8571	17.8571	55.9524	-0.0157738	2.96529	12.5	23.8095
	2.0	30	17.8571	17.8571	73.8095	0.0366071	2.86044	12.5	23.8095
	3.0	44	26.1905	26.1905	100	-0.0247024	3.30028	20.2381	32.7381
	Total	168	100	100		0	0	100	100
a. Unless otherwise noted, bootstrap results are based on 2000 bootstrap samples
I felt I wasn’t worth much as a person
		Frequency	Percent	Valid Percent	Cumulative Percent	Bootstrap for Percenta
						Bias	Std. Error	95% Confidence Interval
								Lower	Upper
Valid	.0	79	47.0238	47.0238	47.0238	0.0872024	3.96539	39.2857	55.3571
	1.0	28	16.6667	16.6667	63.6905	-0.0514881	2.94268	10.7143	22.619
	2.0	33	19.6429	19.6429	83.3333	0.0982143	3.02254	13.6905	25.5952
	3.0	28	16.6667	16.6667	100	-0.133929	2.84464	11.3095	22.0238
	Total	168	100	100		0	0	100	100
a. Unless otherwise noted, bootstrap results are based on 2000 bootstrap samples
I felt that I was rather touchy
		Frequency	Percent	Valid Percent	Cumulative Percent	Bootstrap for Percenta
						Bias	Std. Error	95% Confidence Interval
								Lower	Upper
Valid	.0	58	34.5238	34.5238	34.5238	0.010119	3.63643	27.381	41.6667
	1.0	31	18.4524	18.4524	52.9762	0.0110119	2.93473	13.0952	24.4048
	2.0	35	20.8333	20.8333	73.8095	0.0800595	3.18976	14.881	27.381
	3.0	44	26.1905	26.1905	100	-0.10119	3.34913	19.6429	32.7381
	Total	168	100	100		0	0	100	100
a. Unless otherwise noted, bootstrap results are based on 2000 bootstrap samples
I was aware of the action of my heart in the absence of physical exertion (e.g. sense of heart rate increase, heart missing a beat)
		Frequency	Percent	Valid Percent	Cumulative Percent	Bootstrap for Percenta
						Bias	Std. Error	95% Confidence Interval
								Lower	Upper
Valid	.0	83	49.4048	49.4048	49.4048	0.122321	3.92564	41.6667	57.1429
	1.0	33	19.6429	19.6429	69.0476	0.0309524	3.14347	13.6905	25.5952
	2.0	27	16.0714	16.0714	85.119	-0.075	2.8578	10.7143	22.0238
	3.0	25	14.881	14.881	100	-0.0782738	2.73484	9.52381	20.8183
	Total	168	100	100		0	0	100	100
a. Unless otherwise noted, bootstrap results are based on 2000 bootstrap samples
I felt scared without any good reason
		Frequency	Percent	Valid Percent	Cumulative Percent	Bootstrap for Percenta
						Bias	Std. Error	95% Confidence Interval
								Lower	Upper
Valid	.0	73	43.4524	43.4524	43.4524	0.0592262	3.83008	35.7293	50.5952
	1.0	33	19.6429	19.6429	63.0952	0.0910714	3.14213	13.6905	26.1905
	2.0	25	14.881	14.881	77.9762	0.0252976	2.74348	9.52381	20.2381
	3.0	37	22.0238	22.0238	100	-0.175595	3.17928	16.0714	27.9762
	Total	168	100	100		0	0	100	100
a. Unless otherwise noted, bootstrap results are based on 2000 bootstrap samples
I felt that life was meaningless
		Frequency	Percent	Valid Percent	Cumulative Percent	Bootstrap for Percenta
						Bias	Std. Error	95% Confidence Interval
								Lower	Upper
Valid	.0	76	45.2381	45.2381	45.2381	0.105952	3.73509	38.0952	52.381
	1.0	22	13.0952	13.0952	58.3333	-0.0354167	2.54119	8.33333	18.4524
	2.0	28	16.6667	16.6667	75	0.0300595	2.76493	11.3095	22.619
	3.0	42	25	25	100	-0.100595	3.34915	18.4524	31.5476
	Total	168	100	100		0	0	100	100
a. Unless otherwise noted, bootstrap results are based on 2000 bootstrap samples
Any reminder brought back feelings about it
		Frequency	Percent	Valid Percent	Cumulative Percent	Bootstrap for Percenta
						Bias	Std. Error	95% Confidence Interval
								Lower	Upper
Valid	.00	62	36.9048	36.9048	36.9048	0.0303571	3.76077	29.7619	44.6429
	1.00	35	20.8333	20.8333	57.7381	0.0247024	3.20558	14.881	27.381
	2.00	34	20.2381	20.2381	77.9762	-0.00625	3.111	14.2857	26.7857
	3.00	22	13.0952	13.0952	91.0714	0.0309524	2.6506	8.33333	18.4524
	4.00	15	8.92857	8.92857	100	-0.0797619	2.1914	4.7619	13.6905
	Total	168	100	100		0	0	100	100
a. Unless otherwise noted, bootstrap results are based on 2000 bootstrap samples
I had trouble staying asleep
		Frequency	Percent	Valid Percent	Cumulative Percent	Bootstrap for Percenta
						Bias	Std. Error	95% Confidence Interval
								Lower	Upper
Valid	.00	66	39.2857	39.2857	39.2857	0.0297619	3.86582	31.5476	46.4286
	1.00	31	18.4524	18.4524	57.7381	0.0366071	2.95457	13.0952	24.4048
	2.00	42	25	25	82.7381	-0.083631	3.45739	18.4524	32.1429
	3.00	19	11.3095	11.3095	94.0476	0.0327381	2.44471	6.54762	16.0714
	4.00	10	5.95238	5.95238	100	-0.0154762	1.77534	2.38095	9.52381
	Total	168	100	100		0	0	100	100
a. Unless otherwise noted, bootstrap results are based on 2000 bootstrap samples
Other things kept making me think about it
		Frequency	Percent	Valid Percent	Cumulative Percent	Bootstrap for Percenta
						Bias	Std. Error	95% Confidence Interval
								Lower	Upper
Valid	.00	74	44.0476	44.0476	44.0476	0.0264881	3.85218	36.3095	51.7857
	1.00	39	23.2143	23.2143	67.2619	0.058631	3.3814	17.2619	30.3571
	2.00	36	21.4286	21.4286	88.6905	0.0142857	3.09535	15.4762	27.381
	3.00	13	7.7381	7.7381	96.4286	-0.0660714	2.02744	4.16667	11.9048
	4.00	6	3.57143	3.57143	100	-0.0333333	1.43238	1.19048	6.54762
	Total	168	100	100		0	0	100	100
a. Unless otherwise noted, bootstrap results are based on 2000 bootstrap samples
I felt irritable and angry
		Frequency	Percent	Valid Percent	Cumulative Percent	Bootstrap for Percenta
						Bias	Std. Error	95% Confidence Interval
								Lower	Upper
Valid	.00	61	36.3095	36.3095	36.3095	0.0217262	3.75567	28.5714	44.0476
	1.00	18	10.7143	10.7143	47.0238	-0.00178571	2.43585	6.54762	16.0714
	2.00	53	31.5476	31.5476	78.5714	0.0244048	3.59992	25	38.6905
	3.00	18	10.7143	10.7143	89.2857	-0.0776786	2.4329	5.95238	15.4762
	4.00	18	10.7143	10.7143	100	0.0333333	2.39549	6.54762	15.4762
	Total	168	100	100		0	0	100	100
a. Unless otherwise noted, bootstrap results are based on 2000 bootstrap samples
I avoided letting myself get upset when I thought about it or was reminded of it
		Frequency	Percent	Valid Percent	Cumulative Percent	Bootstrap for Percenta
						Bias	Std. Error	95% Confidence Interval
								Lower	Upper
Valid	.00	58	34.5238	34.5238	34.5238	0.0407738	3.67922	27.381	42.2619
	1.00	19	11.3095	11.3095	45.8333	-0.0875	2.4055	7.14286	16.0714
	2.00	45	26.7857	26.7857	72.619	0.0958333	3.41334	20.2381	33.9136
	3.00	22	13.0952	13.0952	85.7143	-0.0214286	2.55099	8.33333	18.4524
	4.00	24	14.2857	14.2857	100	-0.0276786	2.69114	8.92857	19.6429
	Total	168	100	100		0	0	100	100
a. Unless otherwise noted, bootstrap results are based on 2000 bootstrap samples
I thought about it when I did not mean
		Frequency	Percent	Valid Percent	Cumulative Percent	Bootstrap for Percenta
						Bias	Std. Error	95% Confidence Interval
								Lower	Upper
Valid	.00	64	38.0952	38.0952	38.0952	0.0255952	3.73484	30.9524	45.8183
	1.00	21	12.5	12.5	50.5952	-0.0520833	2.5783	7.7381	17.8571
	2.00	37	22.0238	22.0238	72.619	0.123512	3.21831	16.0714	28.5714
	3.00	30	17.8571	17.8571	90.4762	-0.0327381	2.8844	12.5	23.8095
	4.00	16	9.52381	9.52381	100	-0.0642857	2.24196	5.35714	14.2857
	Total	168	100	100		0	0	100	100
a. Unless otherwise noted, bootstrap results are based on 2000 bootstrap samples
I felt as if it hadn
		Frequency	Percent	Valid Percent	Cumulative Percent	Bootstrap for Percenta
						Bias	Std. Error	95% Confidence Interval
								Lower	Upper
Valid	.00	94	55.9524	55.9524	55.9524	-0.0883929	3.86169	48.2143	63.0952
	1.00	25	14.881	14.881	70.8333	-0.028869	2.73471	9.52381	20.2381
	2.00	28	16.6667	16.6667	87.5	0.0860119	2.86428	11.3095	22.619
	3.00	12	7.14286	7.14286	94.6429	0.0717262	2.03	3.57143	11.3095
	4.00	9	5.35714	5.35714	100	-0.0404762	1.73883	2.38095	8.92857
	Total	168	100	100		0	0	100	100
a. Unless otherwise noted, bootstrap results are based on 2000 bootstrap samples
I stayed away from reminders of it
		Frequency	Percent	Valid Percent	Cumulative Percent	Bootstrap for Percenta
						Bias	Std. Error	95% Confidence Interval
								Lower	Upper
Valid	.00	60	35.7143	35.7143	35.7143	0.00892857	3.70667	28.5714	43.4524
	1.00	20	11.9048	11.9048	47.619	-0.00922619	2.43885	7.7381	16.6667
	2.00	45	26.7857	26.7857	74.4048	-0.05625	3.48449	20.2381	33.9286
	3.00	22	13.0952	13.0952	87.5	0.041369	2.59992	8.33333	18.4524
	4.00	21	12.5	12.5	100	0.0151786	2.54585	7.7381	17.8571
	Total	168	100	100		0	0	100	100
a. Unless otherwise noted, bootstrap results are based on 2000 bootstrap samples
Pictures about it popped into my mind
		Frequency	Percent	Valid Percent	Cumulative Percent	Bootstrap for Percenta
						Bias	Std. Error	95% Confidence Interval
								Lower	Upper
Valid	.00	65	38.6905	38.6905	38.6905	0.0857143	3.7302	31.5476	46.4286
	1.00	21	12.5	12.5	51.1905	-0.0547619	2.45141	7.7381	17.2619
	2.00	44	26.1905	26.1905	77.381	-0.0348214	3.45751	19.6429	33.3333
	3.00	17	10.119	10.119	87.5	0.0315476	2.35883	5.95238	14.881
	4.00	21	12.5	12.5	100	-0.0276786	2.48893	7.7381	17.8571
	Total	168	100	100		0	0	100	100
a. Unless otherwise noted, bootstrap results are based on 2000 bootstrap samples
I was jumpy and easily startled
		Frequency	Percent	Valid Percent	Cumulative Percent	Bootstrap for Percenta
						Bias	Std. Error	95% Confidence Interval
								Lower	Upper
Valid	.00	61	36.3095	36.3095	36.3095	0.0383929	3.68685	29.1667	43.4524
	1.00	27	16.0714	16.0714	52.381	0.0678571	2.77619	11.3095	21.4286
	2.00	46	27.381	27.381	79.7619	-0.00535714	3.49091	20.8333	34.5238
	3.00	19	11.3095	11.3095	91.0714	-0.134226	2.42321	6.54762	16.0714
	4.00	15	8.92857	8.92857	100	0.0333333	2.21223	4.7619	13.6905
	Total	168	100	100		0	0	100	100
a. Unless otherwise noted, bootstrap results are based on 2000 bootstrap samples
I tried not to think about it
		Frequency	Percent	Valid Percent	Cumulative Percent	Bootstrap for Percenta
						Bias	Std. Error	95% Confidence Interval
								Lower	Upper
Valid	.00	48	28.5714	28.5714	28.5714	0.0785714	3.35687	22.619	35.7143
	1.00	17	10.119	10.119	38.6905	-0.0410714	2.26789	5.95238	14.881
	2.00	51	30.3571	30.3571	69.0476	-0.0047619	3.44579	23.8095	37.485
	3.00	32	19.0476	19.0476	88.0952	-0.0931548	2.95158	13.0952	25
	4.00	20	11.9048	11.9048	100	0.0604167	2.49574	7.14286	17.2619
	Total	168	100	100		0	0	100	100
a. Unless otherwise noted, bootstrap results are based on 2000 bootstrap samples
I was aware that I still had a lot of feelings
		Frequency	Percent	Valid Percent	Cumulative Percent	Bootstrap for Percenta
						Bias	Std. Error	95% Confidence Interval
								Lower	Upper
Valid	.00	66	39.2857	39.2857	39.2857	0.0229167	3.75868	31.5476	47.0238
	1.00	33	19.6429	19.6429	58.9286	-0.127381	2.99239	13.6905	25.5952
	2.00	36	21.4286	21.4286	80.3571	0.0705357	3.13902	15.4762	27.9762
	3.00	20	11.9048	11.9048	92.2619	0.137202	2.51429	7.14286	17.2619
	4.00	13	7.7381	7.7381	100	-0.103274	2.01382	4.16667	11.9048
	Total	168	100	100		0	0	100	100
a. Unless otherwise noted, bootstrap results are based on 2000 bootstrap samples
My feelings about it were kind of numb
		Frequency	Percent	Valid Percent	Cumulative Percent	Bootstrap for Percenta
						Bias	Std. Error	95% Confidence Interval
								Lower	Upper
Valid	.00	70	41.6667	41.6667	41.6667	-0.0407738	3.83102	34.5238	48.8095
	1.00	29	17.2619	17.2619	58.9286	-0.0199405	2.85229	11.9048	23.2143
	2.00	48	28.5714	28.5714	87.5	0.139286	3.61617	21.4286	36.3095
	3.00	10	5.95238	5.95238	93.4524	-0.071131	1.82185	2.38095	9.52381
	4.00	11	6.54762	6.54762	100	-0.00744048	1.88573	2.97619	10.6993
	Total	168	100	100		0	0	100	100
a. Unless otherwise noted, bootstrap results are based on 2000 bootstrap samples
I found myself acting or feeling like I was back at that time
		Frequency	Percent	Valid Percent	Cumulative Percent	Bootstrap for Percenta
						Bias	Std. Error	95% Confidence Interval
								Lower	Upper
Valid	.00	77	45.8333	45.8333	45.8333	-0.0464286	3.92702	38.0952	53.5714
	1.00	29	17.2619	17.2619	63.0952	-0.0425595	2.91249	11.9048	23.1993
	2.00	43	25.5952	25.5952	88.6905	0.09375	3.4011	19.6429	32.1429
	3.00	9	5.35714	5.35714	94.0476	-0.0324405	1.72637	2.38095	8.92857
	4.00	10	5.95238	5.95238	100	0.0276786	1.85407	2.38095	9.52381
	Total	168	100	100		0	0	100	100
a. Unless otherwise noted, bootstrap results are based on 2000 bootstrap samples
I had trouble falling asleep
		Frequency	Percent	Valid Percent	Cumulative Percent	Bootstrap for Percenta
						Bias	Std. Error	95% Confidence Interval
								Lower	Upper
Valid	.00	70	41.6667	41.6667	41.6667	0.178869	3.74011	34.5238	49.4048
	1.00	15	8.92857	8.92857	50.5952	-0.060119	2.14709	4.7619	13.0952
	2.00	43	25.5952	25.5952	76.1905	-0.00178571	3.39339	19.0476	32.1429
	3.00	19	11.3095	11.3095	87.5	0.0047619	2.43861	6.54762	16.6667
	4.00	21	12.5	12.5	100	-0.121726	2.54535	7.7381	17.8571
	Total	168	100	100		0	0	100	100
a. Unless otherwise noted, bootstrap results are based on 2000 bootstrap samples
I had waves of strong feelings about it
		Frequency	Percent	Valid Percent	Cumulative Percent	Bootstrap for Percenta
						Bias	Std. Error	95% Confidence Interval
								Lower	Upper
Valid	.00	86	51.1905	51.1905	51.1905	-0.00595238	3.88277	43.4524	58.9136
	1.00	29	17.2619	17.2619	68.4524	0.0485119	2.98186	11.3095	23.2143
	2.00	28	16.6667	16.6667	85.119	0.0627976	2.88553	11.3095	22.619
	3.00	15	8.92857	8.92857	94.0476	-0.0235119	2.2405	4.7619	13.6905
	4.00	10	5.95238	5.95238	100	-0.0818452	1.84624	2.38095	10.119
	Total	168	100	100		0	0	100	100
a. Unless otherwise noted, bootstrap results are based on 2000 bootstrap samples
I tried to remove it from my memory
		Frequency	Percent	Valid Percent	Cumulative Percent	Bootstrap for Percenta
						Bias	Std. Error	95% Confidence Interval
								Lower	Upper
Valid	.00	69	41.0714	41.0714	41.0714	0.0232143	3.79993	33.9286	48.2143
	1.00	19	11.3095	11.3095	52.381	0.0354167	2.46032	7.14286	16.6667
	2.00	43	25.5952	25.5952	77.9762	-0.083631	3.39286	19.0476	32.1429
	3.00	22	13.0952	13.0952	91.0714	0.0130952	2.60794	8.33333	18.4524
	4.00	15	8.92857	8.92857	100	0.0119048	2.20234	4.7619	13.6905
	Total	168	100	100		0	0	100	100
a. Unless otherwise noted, bootstrap results are based on 2000 bootstrap samples
I had trouble concentrating
		Frequency	Percent	Valid Percent	Cumulative Percent	Bootstrap for Percenta
						Bias	Std. Error	95% Confidence Interval
								Lower	Upper
Valid	.00	62	36.9048	36.9048	36.9048	-0.0282738	3.81843	29.7619	44.6429
	1.00	21	12.5	12.5	49.4048	0.000595238	2.50254	7.7381	17.8571
	2.00	36	21.4286	21.4286	70.8333	0.0291667	3.1905	15.4762	27.9762
	3.00	25	14.881	14.881	85.7143	0.0190476	2.72879	9.52381	20.8333
	4.00	24	14.2857	14.2857	100	-0.0205357	2.7958	8.92857	19.6429
	Total	168	100	100		0	0	100	100
a. Unless otherwise noted, bootstrap results are based on 2000 bootstrap samples
Reminders of it caused me to have physical reactions
		Frequency	Percent	Valid Percent	Cumulative Percent	Bootstrap for Percenta
						Bias	Std. Error	95% Confidence Interval
								Lower	Upper
Valid	.00	108	64.2857	64.2857	64.2857	0.131845	3.69089	57.1429	71.4286
	1.00	23	13.6905	13.6905	77.9762	0.0214286	2.57574	8.92857	19.0476
	2.00	18	10.7143	10.7143	88.6905	-0.0863095	2.34623	6.54762	15.4762
	3.00	10	5.95238	5.95238	94.6429	-0.041369	1.84403	2.38095	10.119
	4.00	9	5.35714	5.35714	100	-0.0255952	1.68539	2.38095	8.92857
	Total	168	100	100		0	0	100	100
a. Unless otherwise noted, bootstrap results are based on 2000 bootstrap samples
I had dreams about it
		Frequency	Percent	Valid Percent	Cumulative Percent	Bootstrap for Percenta
						Bias	Std. Error	95% Confidence Interval
								Lower	Upper
Valid	.00	120	71.4286	71.4286	71.4286	0.210714	3.52103	64.881	78.5714
	1.00	19	11.3095	11.3095	82.7381	-0.0767857	2.44264	6.54762	16.0714
	2.00	21	12.5	12.5	95.2381	-0.0830357	2.54587	7.7381	17.8571
	3.00	5	2.97619	2.97619	98.2143	-0.0169643	1.32126	0.595238	5.95238
	4.00	3	1.78571	1.78571	100	-0.0339286	0.991592	0	4.16667
	Total	168	100	100		0	0	100	100
a. Unless otherwise noted, bootstrap results are based on 2000 bootstrap samples
I felt watchful and on-guard
		Frequency	Percent	Valid Percent	Cumulative Percent	Bootstrap for Percenta
						Bias	Std. Error	95% Confidence Interval
								Lower	Upper
Valid	.00	57	33.9286	33.9286	33.9286	-0.0151786	3.64394	26.7857	41.0714
	1.00	21	12.5	12.5	46.4286	0.0157738	2.51961	7.7381	17.8571
	2.00	37	22.0238	22.0238	68.4524	0.0267857	3.19878	16.0714	28.5714
	3.00	34	20.2381	20.2381	88.6905	-0.0354167	3.10282	14.2857	26.7857
	4.00	19	11.3095	11.3095	100	0.00803571	2.42676	7.14286	16.0714
	Total	168	100	100		0	0	100	100
a. Unless otherwise noted, bootstrap results are based on 2000 bootstrap samples
I tried not to talk about it
		Frequency	Percent	Valid Percent	Cumulative Percent	Bootstrap for Percenta
						Bias	Std. Error	95% Confidence Interval
								Lower	Upper
Valid	.00	52	30.9524	30.9524	30.9524	0.0934524	3.60469	24.4048	38.6755
	1.00	23	13.6905	13.6905	44.6429	-0.0502976	2.73219	8.33333	19.0476
	2.00	43	25.5952	25.5952	70.2381	-0.0770833	3.36827	19.0476	32.1429
	3.00	30	17.8571	17.8571	88.0952	0.0482143	3.01441	12.5	24.4048
	4.00	20	11.9048	11.9048	100	-0.0142857	2.47472	7.14286	17.2619
	Total	168	100	100		0	0	100	100
a. Unless otherwise noted, bootstrap results are based on 2000 bootstrap samples

## Sheet: correlations
Correlations
		Family monthly income	Psychological Trauma	Psychological distress
Family monthly income	Pearson Correlation	1	0.0366745	0.0522119
	Sig. (2-tailed)		0.636951	0.501488
	N	168	168	168
Psychological Trauma	Pearson Correlation	0.0366745	1	.710**
	Sig. (2-tailed)	0.636951		4.33261e-27
	N	168	168	168
Psychological distress	Pearson Correlation	0.0522119	.710**	1
	Sig. (2-tailed)	0.501488	4.33261e-27
	N	168	168	168
**. Correlation is significant at the 0.01 level (2-tailed).
Correlations
		what do you think about this statement "I feel that there are a lot of unnecessary worrying regarding COVID-19 "	Psychological Trauma	Psychological distress
what do you think about this statement "I feel that there are a lot of unnecessary worrying regarding COVID-19 "	Pearson Correlation	1	.155*	0.0595507
	Sig. (2-tailed)		0.0452837	0.443211
	N	168	168	168
Psychological Trauma	Pearson Correlation	.155*	1	.710**
	Sig. (2-tailed)	0.0452837		4.33261e-27
	N	168	168	168
Psychological distress	Pearson Correlation	0.0595507	.710**	1
	Sig. (2-tailed)	0.443211	4.33261e-27
	N	168	168	168
*. Correlation is significant at the 0.05 level (2-tailed).
**. Correlation is significant at the 0.01 level (2-tailed).
Correlations
		WearMask	HandWash	AvoidHandShake	KeepMeterDistance	AvoidSharingUtensils	DoNothing	Psychological Trauma	Psychological distress
WearMask	Pearson Correlation	1	0.0834058	0.0722315	0.0111044	-0.0323248	-0.151272	-0.0164116	-0.0358475
	Sig. (2-tailed)		0.282435	0.352136	0.886401	0.679287	0.050306	0.832775	0.644572
	N	168	168	168	168	166	168	168	168
HandWash	Pearson Correlation	0.0834058	1	.379**	.277**	.169*	-.725**	0.034201	0.0269234
	Sig. (2-tailed)	0.282435		3.9403e-07	0.00027918	0.0296561	9.86033e-29	0.659854	0.729024
	N	168	168	168	168	166	168	168	168
AvoidHandShake	Pearson Correlation	0.0722315	.379**	1	.560**	.249**	-.419**	-0.0413027	-0.108983
	Sig. (2-tailed)	0.352136	3.9403e-07		3.14703e-15	0.00122553	1.60056e-08	0.595021	0.159656
	N	168	168	168	168	166	168	168	168
KeepMeterDistance	Pearson Correlation	0.0111044	.277**	.560**	1	.393**	-.317**	0.0288317	-0.0898328
	Sig. (2-tailed)	0.886401	0.00027918	3.14703e-15		1.66002e-07	2.86516e-05	0.710646	0.246858
	N	168	168	168	168	166	168	168	168
AvoidSharingUtensils	Pearson Correlation	-0.0323248	.169*	.249**	.393**	1	-.178*	.180*	0.063833
	Sig. (2-tailed)	0.679287	0.0296561	0.00122553	1.66002e-07		0.0218045	0.0199848	0.4139
	N	166	166	166	166	166	166	166	166
DoNothing	Pearson Correlation	-0.151272	-.725**	-.419**	-.317**	-.178*	1	-.187*	-0.0881135
	Sig. (2-tailed)	0.050306	9.86033e-29	1.60056e-08	2.86516e-05	0.0218045		0.015302	0.256055
	N	168	168	168	168	166	168	168	168
Psychological Trauma	Pearson Correlation	-0.0164116	0.034201	-0.0413027	0.0288317	.180*	-.187*	1	.710**
	Sig. (2-tailed)	0.832775	0.659854	0.595021	0.710646	0.0199848	0.015302		4.33261e-27
	N	168	168	168	168	166	168	168	168
Psychological distress	Pearson Correlation	-0.0358475	0.0269234	-0.108983	-0.0898328	0.063833	-0.0881135	.710**	1
	Sig. (2-tailed)	0.644572	0.729024	0.159656	0.246858	0.4139	0.256055	4.33261e-27
	N	168	168	168	168	166	168	168	168
**. Correlation is significant at the 0.01 level (2-tailed).
*. Correlation is significant at the 0.05 level (2-tailed).
Correlations
		do you have a chronic disese ?	Psychological Trauma	Psychological distress
do you have a chronic disese ?	Pearson Correlation	1	0.0797614	-0.0206821
	Sig. (2-tailed)		0.304069	0.790164
	N	168	168	168
Psychological Trauma	Pearson Correlation	0.0797614	1	.710**
	Sig. (2-tailed)	0.304069		4.33261e-27
	N	168	168	168
Psychological distress	Pearson Correlation	-0.0206821	.710**	1
	Sig. (2-tailed)	0.790164	4.33261e-27
	N	168	168	168
**. Correlation is significant at the 0.01 level (2-tailed).
Correlations
		Psychological Trauma	Psychological distress	How satisfied are you with the informations regarding COVID-19 ?	are you up to date with the news regarding COVID-19 deaths and infected people numbers ?	are you following the latest news concerning the develpments of new medications or vacinations for COVID-19 ?
Psychological Trauma	Pearson Correlation	1	.710**	-.255**	0.0695779	0.0524367
	Sig. (2-tailed)		4.33261e-27	0.000862991	0.370153	0.499645
	N	168	168	168	168	168
Psychological distress	Pearson Correlation	.710**	1	-.247**	-0.00659228	0.0286708
	Sig. (2-tailed)	4.33261e-27		0.00122512	0.932413	0.71219
	N	168	168	168	168	168
How satisfied are you with the informations regarding COVID-19 ?	Pearson Correlation	-.255**	-.247**	1	0.0827441	0.0392414
	Sig. (2-tailed)	0.000862991	0.00122512		0.286284	0.613542
	N	168	168	168	168	168
are you up to date with the news regarding COVID-19 deaths and infected people numbers ?	Pearson Correlation	0.0695779	-0.00659228	0.0827441	1	.338**
	Sig. (2-tailed)	0.370153	0.932413	0.286284		7.407e-06
	N	168	168	168	168	168
are you following the latest news concerning the develpments of new medications or vacinations for COVID-19 ?	Pearson Correlation	0.0524367	0.0286708	0.0392414	.338**	1
	Sig. (2-tailed)	0.499645	0.71219	0.613542	7.407e-06
	N	168	168	168	168	168
**. Correlation is significant at the 0.01 level (2-tailed).
Correlations
			Perceived health Status	Perceived vulnerability to COVID-19	in case you got diagnosed with COVID-19 what do you think are the chances of your recovery ?	do you have a chronic disese ?
Spearman's rho	Perceived health Status	Correlation Coefficient	1	-.200**	.396**	-.262**
		Sig. (2-tailed)		0.00936981	1.07213e-07	0.000588388
		N	168	168	168	168
	Perceived vulnerability to COVID-19	Correlation Coefficient	-.200**	1	-.321**	-0.00421195
		Sig. (2-tailed)	0.00936981		2.23909e-05	0.956787
		N	168	168	168	168
	in case you got diagnosed with COVID-19 what do you think are the chances of your recovery ?	Correlation Coefficient	.396**	-.321**	1	-.253**
		Sig. (2-tailed)	1.07213e-07	2.23909e-05		0.000951575
		N	168	168	168	168
	do you have a chronic disese ?	Correlation Coefficient	-.262**	-0.00421195	-.253**	1
		Sig. (2-tailed)	0.000588388	0.956787	0.000951575
		N	168	168	168	168
**. Correlation is significant at the 0.01 level (2-tailed).

## Sheet: Protective measures across diag
Case Summary
	Cases
	Valid		Missing		Total
	N	Percent	N	Percent	N	Percent
$ProtectiveMeasures*PSY_depressionD	68	0.404762	100	0.595238	168	1
$ProtectiveMeasures*PSY_depressionD Crosstabulation
			PSY_depressionD	Total
			Yes
$ProtectiveMeasuresa	WearMask	Count	12	12
		% within $ProtectiveMeasures	1
		% within PSY_depressionD	0.176471
	HandWash	Count	57	57
		% within $ProtectiveMeasures	1
		% within PSY_depressionD	0.838235
	AvoidHandShake	Count	46	46
		% within $ProtectiveMeasures	1
		% within PSY_depressionD	0.676471
	KeepMeterDistance	Count	37	37
		% within $ProtectiveMeasures	1
		% within PSY_depressionD	0.544118
	AvoidSharingUtensils	Count	13	13
		% within $ProtectiveMeasures	1
		% within PSY_depressionD	0.191176
	DoNothing	Count	8	8
		% within $ProtectiveMeasures	1
		% within PSY_depressionD	0.117647
Total		Count	68	68
Percentages and totals are based on respondents.
a. Dichotomy group tabulated at value 1.
$ProtectiveMeasures*PSY_Anxiety Crosstabulation
			PSY_Anxiety	Total
			Yes
$ProtectiveMeasuresa	WearMask	Count	13	13
		% within $ProtectiveMeasures	1
		% within PSY_Anxiety	0.188406
	HandWash	Count	59	59
		% within $ProtectiveMeasures	1
		% within PSY_Anxiety	0.855072
	AvoidHandShake	Count	47	47
		% within $ProtectiveMeasures	1
		% within PSY_Anxiety	0.681159
	KeepMeterDistance	Count	42	42
		% within $ProtectiveMeasures	1
		% within PSY_Anxiety	0.608696
	AvoidSharingUtensils	Count	17	17
		% within $ProtectiveMeasures	1
		% within PSY_Anxiety	0.246377
	DoNothing	Count	6	6
		% within $ProtectiveMeasures	1
		% within PSY_Anxiety	0.0869565
Total		Count	69	69
Percentages and totals are based on respondents.
a. Dichotomy group tabulated at value 1.
$ProtectiveMeasures*PSY_OCDs Crosstabulation
			PSY_OCDs	Total
			Yes
$ProtectiveMeasuresa	WearMask	Count	5	5
		% within $ProtectiveMeasures	1
		% within PSY_OCDs	0.192308
	HandWash	Count	21	21
		% within $ProtectiveMeasures	1
		% within PSY_OCDs	0.807692
	AvoidHandShake	Count	14	14
		% within $ProtectiveMeasures	1
		% within PSY_OCDs	0.538462
	KeepMeterDistance	Count	8	8
		% within $ProtectiveMeasures	1
		% within PSY_OCDs	0.307692
	AvoidSharingUtensils	Count	4	4
		% within $ProtectiveMeasures	1
		% within PSY_OCDs	0.153846
	DoNothing	Count	4	4
		% within $ProtectiveMeasures	1
		% within PSY_OCDs	0.153846
Total		Count	26	26
Percentages and totals are based on respondents.
a. Dichotomy group tabulated at value 1.
									$ProtectiveMeasures Frequencies						Home Stay
$ProtectiveMeasures*PSY_sleepD Crosstabulation											Responses		Percent of Cases				Frequency	Percent	Valid Percent	Cumulative Percent
			PSY_sleepD	Total							N	Percent			Valid	less than 4 hours per day	3	1.78571	1.78571	1.78571
			Yes						$ProtectiveMeasuresa	WearMask	30	0.073	0.18			from 4 to less than 8 hours per day	5	2.97619	2.97619	4.7619
$ProtectiveMeasuresa	WearMask	Count	8	8						HandWash	140	0.341	0.838			from 8 to less than 12 hours per day	98	58.3333	58.3333	63.0952
		% within $ProtectiveMeasures	1							AvoidHandShake	105	0.255	0.629			more than 12 hours per day	1	0.595238	0.595238	63.6905
		% within PSY_sleepD	0.2							KeepMeterDistance	82	0.2	0.491			I did not go out at all	61	36.3095	36.3095	100
	HandWash	Count	36	36						AvoidSharingUtensils	38	0.092	0.228			Total	168	100	100
		% within $ProtectiveMeasures	1							DoNothing	16	0.039	0.096
		% within PSY_sleepD	0.9						Total		411	1	2.461
	AvoidHandShake	Count	26	26					a. Dichotomy group tabulated at value 1.
		% within $ProtectiveMeasures	1
		% within PSY_sleepD	0.65
	KeepMeterDistance	Count	22	22
		% within $ProtectiveMeasures	1
		% within PSY_sleepD	0.55
	AvoidSharingUtensils	Count	15	15
		% within $ProtectiveMeasures	1
		% within PSY_sleepD	0.375
	DoNothing	Count	1	1
		% within $ProtectiveMeasures	1
		% within PSY_sleepD	0.025
Total		Count	40	40
Percentages and totals are based on respondents.
a. Dichotomy group tabulated at value 1.
$ProtectiveMeasures*PSY_bipolarD Crosstabulation
			PSY_bipolarD	Total
			Yes
$ProtectiveMeasuresa	WearMask	Count	3	3
		% within $ProtectiveMeasures	1
		% within PSY_bipolarD	0.428571
	HandWash	Count	6	6
		% within $ProtectiveMeasures	1
		% within PSY_bipolarD	0.857143
	AvoidHandShake	Count	3	3
		% within $ProtectiveMeasures	1
		% within PSY_bipolarD	0.428571
	KeepMeterDistance	Count	3	3
		% within $ProtectiveMeasures	1
		% within PSY_bipolarD	0.428571
	AvoidSharingUtensils	Count	3	3
		% within $ProtectiveMeasures	1
		% within PSY_bipolarD	0.428571
	DoNothing	Count	1	1
		% within $ProtectiveMeasures	1
		% within PSY_bipolarD	0.142857
Total		Count	7	7
Percentages and totals are based on respondents.
a. Dichotomy group tabulated at value 1.
$ProtectiveMeasures*PSY_eatingD Crosstabulation
			PSY_eatingD	Total
			Yes
$ProtectiveMeasuresa	WearMask	Count	2	2
		% within $ProtectiveMeasures	1
		% within PSY_eatingD	0.133333
	HandWash	Count	12	12
		% within $ProtectiveMeasures	1
		% within PSY_eatingD	0.8
	AvoidHandShake	Count	11	11
		% within $ProtectiveMeasures	1
		% within PSY_eatingD	0.733333
	KeepMeterDistance	Count	5	5
		% within $ProtectiveMeasures	1
		% within PSY_eatingD	0.333333
	AvoidSharingUtensils	Count	5	5
		% within $ProtectiveMeasures	1
		% within PSY_eatingD	0.333333
	DoNothing	Count	2	2
		% within $ProtectiveMeasures	1
		% within PSY_eatingD	0.133333
Total		Count	15	15
Percentages and totals are based on respondents.
a. Dichotomy group tabulated at value 1.
$ProtectiveMeasures*PSY_personalityD Crosstabulation
			PSY_personalityD	Total
			Yes
$ProtectiveMeasuresa	WearMask	Count	1	1
		% within $ProtectiveMeasures	1
		% within PSY_personalityD	0.111111
	HandWash	Count	8	8
		% within $ProtectiveMeasures	1
		% within PSY_personalityD	0.888889
	AvoidHandShake	Count	5	5
		% within $ProtectiveMeasures	1
		% within PSY_personalityD	0.555556
	KeepMeterDistance	Count	4	4
		% within $ProtectiveMeasures	1
		% within PSY_personalityD	0.444444
	AvoidSharingUtensils	Count	4	4
		% within $ProtectiveMeasures	1
		% within PSY_personalityD	0.444444
Total		Count	9	9
Percentages and totals are based on respondents.
a. Dichotomy group tabulated at value 1.
$ProtectiveMeasures*PSY_psychoticD Crosstabulation
			PSY_psychoticD	Total
			Yes
$ProtectiveMeasuresa	WearMask	Count	1	1
		% within $ProtectiveMeasures	1
		% within PSY_psychoticD	0.5
	HandWash	Count	2	2
		% within $ProtectiveMeasures	1
		% within PSY_psychoticD	1
	AvoidHandShake	Count	1	1
		% within $ProtectiveMeasures	1
		% within PSY_psychoticD	0.5
	KeepMeterDistance	Count	1	1
		% within $ProtectiveMeasures	1
		% within PSY_psychoticD	0.5
Total		Count	2	2
Percentages and totals are based on respondents.
a. Dichotomy group tabulated at value 1.
$ProtectiveMeasures*PSY_PTSD Crosstabulation
			PSY_PTSD	Total
			Yes
$ProtectiveMeasuresa	WearMask	Count	3	3
		% within $ProtectiveMeasures	1
		% within PSY_PTSD	0.25
	HandWash	Count	12	12
		% within $ProtectiveMeasures	1
		% within PSY_PTSD	1
	AvoidHandShake	Count	10	10
		% within $ProtectiveMeasures	1
		% within PSY_PTSD	0.833333
	KeepMeterDistance	Count	8	8
		% within $ProtectiveMeasures	1
		% within PSY_PTSD	0.666667
	AvoidSharingUtensils	Count	7	7
		% within $ProtectiveMeasures	1
		% within PSY_PTSD	0.583333
Total		Count	12	12
Percentages and totals are based on respondents.
a. Dichotomy group tabulated at value 1.
$ProtectiveMeasures*PSY_OtherD Crosstabulation
			PSY_OtherD	Total
			Yes
$ProtectiveMeasuresa	WearMask	Count	3	3
		% within $ProtectiveMeasures	1
		% within PSY_OtherD	0.1875
	HandWash	Count	11	11
		% within $ProtectiveMeasures	1
		% within PSY_OtherD	0.6875
	AvoidHandShake	Count	9	9
		% within $ProtectiveMeasures	1
		% within PSY_OtherD	0.5625
	KeepMeterDistance	Count	5	5
		% within $ProtectiveMeasures	1
		% within PSY_OtherD	0.3125
	AvoidSharingUtensils	Count	2	2
		% within $ProtectiveMeasures	1
		% within PSY_OtherD	0.125
	DoNothing	Count	4	4
		% within $ProtectiveMeasures	1
		% within PSY_OtherD	0.25
Total		Count	16	16
Percentages and totals are based on respondents.
a. Dichotomy group tabulated at value 1.

## Sheet: Regression weight from SEM
Regression Weights: (Group number 1 - Default model)
			Estimate	S.E.	C.R.	P	Label
HealthStatus	<---	PhysicalDisease	-0.628	0.174	-3.606	***	par_10
HealthStatus	<---	Age	0.125	0.073	1.71	0.087	par_15
ChanceofDevelopingCovid	<---	HealthStatus	-0.193	0.083	-2.322	0.02	par_12
ChanceofDevelopingCovid	<---	PhysicalDisease	-0.155	0.191	-0.81	0.418	par_19
TotIESR	<---	ChanceofDevelopingCovid	3.033	1.169	2.596	0.009	par_2
TotIESR	<---	HealthStatus	-5.596	1.234	-4.533	***	par_3
TotIESR	<---	StayHome	-2.956	1.177	-2.512	0.012	par_17
TotalDASS21	<---	ChanceofDevelopingCovid	2.188	0.836	2.616	0.009	par_1
TotalDASS21	<---	Age	-2.475	0.99	-2.5	0.012	par_4
TotalDASS21	<---	HealthStatus	-2.313	0.92	-2.515	0.012	par_5
TotalDASS21	<---	MaritalStat	3.378	1.652	2.045	0.041	par_6
TotalDASS21	<---	TotIESR	0.603	0.054	11.101	***	par_7
incaseyougotdiagnosedwithCOVID19whatdoyouthinkarethechancesofyou	<---	PhysicalDisease	-0.395	0.183	-2.166	0.03	par_14
TotalDASS21	<---	StayHome	-0.306	0.865	-0.354	0.724	par_18
incaseyougotdiagnosedwithCOVID19whatdoyouthinkarethechancesofyou	<---	HealthStatus	0.386	0.079	4.874	***	par_20
